# Supplementary material for: 2,7-Bis(2,6-diisopropyl­phen­yl)benzo[lmn][3,8]phenanthroline-1,3,6,8(2H,7H)-tetra­one
Source: Acta Crystallogr Sect E Struct Rep Online. 2011 Nov 5;67(Pt 12):o3173. doi: 10.1107/S1600536811045065 (PMC3238844; doi:10.1107/S1600536811045065)
Supplement: Supplementary file 1 [file e-67-o3173-sup1.cif]

##############################################################################
#                                                                            #
# This CIF contains the data in a paper accepted for publication in          #
# Acta Crystallographica Section E. It conforms to the requirements of       #
# Notes for Authors for Acta Crystallographica Section E, and has been       #
# peer reviewed under the auspices of the IUCr Commission on Journals.       #
#                                                                            #
# Full details of the Crystallographic Information File format               #
# are given in the paper "The Crystallographic Information File (CIF):       #
# a New Standard Archive File for Crystallography" by S. R. Hall, F. H.      #
# Allen and I. D. Brown [Acta Cryst. (1991), A47, 655-685].                  #
#                                                                            #
# The current version of the core CIF dictionary is obtainable from          #
# ftp://ftp.iucr.org/pub/cif_core.dic.                                       #
#                                                                            #
# Software is freely available for graphical display of the structure(s)     #
# in this CIF. For information consult the CIF software page                 #
# http://www.iucr.org/resources/cif/software.                                #
#                                                                            #
# This file may be used for bona fide research purposes within the           #
# scientific community so long as proper attribution is given to the journal # 
# article from which it was obtained.                                        #
#                                                                            #
##############################################################################
data_global
_audit_creation_method     SHELXL-97
_journal_date_recd_electronic     2011-10-27
_journal_date_accepted     2011-10-27
_journal_name_full     'Acta Crystallographica, Section E'
_journal_year     2011
_journal_volume     67
_journal_issue     12
_journal_page_first     o3173
_journal_page_last     o3173
_journal_paper_category     QO
_journal_coeditor_code     BT5694
_publ_contact_author
;
     Dr. Seik Weng Ng
     Department of Chemistry
     University of Malaya
     50603 Kuala Lumpur
     Malaysia
;
_publ_contact_author_email     seikweng@um.edu.my
_publ_contact_author_fax     '03 7967 4193'
_publ_contact_author_phone     '03 7967 6778'
_publ_section_title
;\
2,7-Bis(2,6-diisopropylphenyl)benzo[<i>lmn</i>][3,8]phenanthroline-
1,3,6,8(2<i>H</i>,7<i>H</i>)-tetraone
;
loop_
    _publ_author_name
    _publ_author_address
    'Wu, Xiang-Xiang'
;
     Henan University of Traditional Chinese Medicine
     Zhengzhou 450008,
     People's Republic of China
;
    'Zhang, Shu-Ling'
;
     Henan University of Traditional Chinese Medicine
     Zhengzhou 450008,
     People's Republic of China
;
    'Ng, Seik Weng'
;
     Department of Chemistry
     University of Malaya
     50603 Kuala Lumpur
     Malaysia
     and
    Chemistry Department
    Faculty of Science
    King Abdulaziz University
    PO Box 80203 Jeddah
    Saudi Arabia
;
data_I
_audit_creation_method     SHELXL-97
_chemical_name_systematic
;
2,7-Bis(2,6-diisopropylphenyl)benzo[<i>lmn</i>][3,8]phenanthroline-
1,3,6,8(2<i>H</i>,7<i>H</i>)-tetraone
;
_chemical_name_common     ?
_chemical_formula_moiety     'C38 H38 N2 O4'
_chemical_formula_sum     'C38 H38 N2 O4'
_chemical_formula_iupac     'C38 H38 N2 O4'
_chemical_formula_weight     586.70
_chemical_melting_point     ?
_symmetry_cell_setting     orthorhombic
_symmetry_space_group_name_H-M     'P c a 21'
_symmetry_space_group_name_Hall     'P 2c -2ac'
loop_
    _symmetry_equiv_pos_as_xyz
    'x, y, z'
    '-x, -y, z+1/2'
    'x+1/2, -y, z'
    '-x+1/2, y, z+1/2'
_cell_length_a     15.9987(13)
_cell_length_b     8.560(2)
_cell_length_c     22.951(3)
_cell_angle_alpha     90.00
_cell_angle_beta     90.00
_cell_angle_gamma     90.00
_cell_volume     3142.9(10)
_cell_formula_units_Z     4
_cell_measurement_reflns_used     8525
_cell_measurement_theta_min     1.27
_cell_measurement_theta_max     27.48
_cell_measurement_temperature     173(2)
_exptl_crystal_description     prism
_exptl_crystal_colour     colorless
_exptl_crystal_size_max     0.20
_exptl_crystal_size_mid     0.17
_exptl_crystal_size_min     0.12
_exptl_crystal_density_diffrn     1.240
_exptl_crystal_density_meas     ?
_exptl_crystal_density_method     'not measured'
_exptl_crystal_F_000     1248
_exptl_absorpt_coefficient_mu     0.080
_exptl_absorpt_correction_type     multi-scan
_exptl_absorpt_process_details     '(CrystalClear; Rigaku, 2007)'
_exptl_absorpt_correction_T_min     0.9841
_exptl_absorpt_correction_T_max     0.9904
_diffrn_ambient_temperature     173(2)
_diffrn_radiation_type     MoK\a
_diffrn_radiation_wavelength     0.71073
_diffrn_radiation_source     'fine-focus sealed tube'
_diffrn_radiation_monochromator     graphite
_diffrn_measurement_device_type     'Rigaku Saturn724+ CCD'
_diffrn_measurement_method     '\w scans at fixed \c = 45\%'
_diffrn_detector_area_resol_mean     ?
_diffrn_reflns_number     11798
_diffrn_reflns_av_R_equivalents     0.0476
_diffrn_reflns_av_sigmaI/netI     0.0454
_diffrn_reflns_theta_min     2.38
_diffrn_reflns_theta_max     27.48
_diffrn_reflns_theta_full     27.48
_diffrn_measured_fraction_theta_max     0.998
_diffrn_measured_fraction_theta_full     0.998
_diffrn_reflns_limit_h_min     -16
_diffrn_reflns_limit_h_max     20
_diffrn_reflns_limit_k_min     -5
_diffrn_reflns_limit_k_max     11
_diffrn_reflns_limit_l_min     -28
_diffrn_reflns_limit_l_max     29
_diffrn_standards_number     0
_diffrn_standards_interval_count     0
_diffrn_standards_interval_time     0
_diffrn_standards_decay_%     0
_reflns_number_total     3684
_reflns_number_gt     3401
_reflns_threshold_expression     I>2s\s(I)
_refine_ls_structure_factor_coef     Fsqd
_refine_ls_matrix_type     full
_refine_ls_R_factor_all     0.0631
_refine_ls_R_factor_gt     0.0579
_refine_ls_wR_factor_gt     0.1399
_refine_ls_wR_factor_ref     0.1438
_refine_ls_goodness_of_fit_ref     1.095
_refine_ls_restrained_S_all     1.095
_refine_ls_number_reflns     3684
_refine_ls_number_parameters     405
_refine_ls_number_restraints     1
_refine_ls_hydrogen_treatment     constr
_refine_ls_weighting_scheme     calc
_refine_ls_weighting_details
         'calc w=1/[\s^2^(Fo^2^)+(0.0655P)^2^+0.7882P] where P=(Fo^2^+2Fc^2^)/3'
_atom_sites_solution_hydrogens     geom
_atom_sites_solution_primary     direct
_atom_sites_solution_secondary     difmap
_refine_ls_shift/su_max     0.001
_refine_ls_shift/su_mean     0.001
_refine_diff_density_max     0.340
_refine_diff_density_min     -0.169
_refine_ls_extinction_method     none
_refine_ls_extinction_coef     ?
_refine_ls_abs_structure_details     ?
loop_
    _atom_type_symbol
    _atom_type_description
    _atom_type_scat_dispersion_real
    _atom_type_scat_dispersion_imag
    _atom_type_scat_source
    'C' 'C' 0.0033 0.0000
                         'International Tables Vol C Tables 4.2.6.8 and 6.1.1.4'
    'H' 'H' 0.0000 0.0000
                         'International Tables Vol C Tables 4.2.6.8 and 6.1.1.4'
    'N' 'N' 0.0061 0.0000
                         'International Tables Vol C Tables 4.2.6.8 and 6.1.1.4'
    'O' 'O' 0.0106 0.0000
                         'International Tables Vol C Tables 4.2.6.8 and 6.1.1.4'
_computing_data_collection     'CrystalClear (Rigaku, 2007)'
_computing_cell_refinement     'CrystalClear (Rigaku, 2007)'
_computing_data_reduction     'CrystalClear (Rigaku, 2007)'
_computing_structure_solution     'SHELXS97 (Sheldrick, 2008)'
_computing_structure_refinement     'SHELXL97 (Sheldrick, 2008)'
_computing_molecular_graphics     'X-SEED (Barbour, 2001)'
_computing_publication_material     'publCIF (Westrip, 2010)'
loop_
    _atom_site_type_symbol
    _atom_site_label
    _atom_site_fract_x
    _atom_site_fract_y
    _atom_site_fract_z
    _atom_site_U_iso_or_equiv
    _atom_site_adp_type
    _atom_site_calc_flag
    _atom_site_refinement_flags
    _atom_site_occupancy
    _atom_site_symmetry_multiplicity
    _atom_site_disorder_assembly
    _atom_site_disorder_group
    O O1 -0.09057(16) 0.0036(3) 0.50005(14) 0.0454(7) Uani d . 1 1 . .
    O O2 0.11892(15) 0.0356(3) 0.63278(10) 0.0356(6) Uani d . 1 1 . .
    O O3 0.13901(16) 0.4806(3) 0.30735(11) 0.0368(6) Uani d . 1 1 . .
    O O4 0.34787(16) 0.5169(3) 0.44096(13) 0.0424(7) Uani d . 1 1 . .
    N N1 0.01330(16) 0.0239(3) 0.56671(13) 0.0272(6) Uani d . 1 1 . .
    N N2 0.24226(17) 0.5012(3) 0.37466(13) 0.0267(6) Uani d . 1 1 . .
    C C1 -0.0234(2) 0.0588(4) 0.51296(15) 0.0302(7) Uani d . 1 1 . .
    C C2 0.02342(19) 0.1660(4) 0.47403(15) 0.0276(7) Uani d . 1 1 . .
    C C3 -0.0107(2) 0.2127(4) 0.42239(15) 0.0319(7) Uani d . 1 1 . .
    H H3 -0.0659 0.1814 0.4126 0.038 Uiso calc R 1 1 . .
    C C4 0.0350(2) 0.3067(4) 0.38356(15) 0.0293(7) Uani d . 1 1 . .
    H H4 0.0108 0.3376 0.3476 0.035 Uiso calc R 1 1 . .
    C C5 0.11502(19) 0.3544(3) 0.39758(14) 0.0255(6) Uani d . 1 1 . .
    C C6 0.16344(19) 0.4481(3) 0.35570(14) 0.0261(6) Uani d . 1 1 . .
    C C7 0.2800(2) 0.4643(4) 0.42800(15) 0.0302(7) Uani d . 1 1 . .
    C C8 0.23275(19) 0.3582(4) 0.46743(14) 0.0268(6) Uani d . 1 1 . .
    C C9 0.2674(2) 0.3101(4) 0.51908(16) 0.0321(7) Uani d . 1 1 . .
    H H9 0.3225 0.3415 0.5291 0.038 Uiso calc R 1 1 . .
    C C10 0.2216(2) 0.2143(4) 0.55734(15) 0.0313(7) Uani d . 1 1 . .
    H H10 0.2460 0.1809 0.5929 0.038 Uiso calc R 1 1 . .
    C C11 0.14161(19) 0.1689(3) 0.54343(14) 0.0255(6) Uani d . 1 1 . .
    C C12 0.0926(2) 0.0731(4) 0.58520(14) 0.0291(7) Uani d . 1 1 . .
    C C13 0.10467(19) 0.2143(4) 0.49000(14) 0.0247(6) Uani d . 1 1 . .
    C C14 0.15048(19) 0.3097(4) 0.45142(14) 0.0255(6) Uani d . 1 1 . .
    C C15 -0.03363(19) -0.0757(4) 0.60631(14) 0.0282(6) Uani d . 1 1 . .
    C C16 -0.0153(2) -0.2354(4) 0.60620(15) 0.0321(7) Uani d . 1 1 . .
    C C17 -0.0608(2) -0.3277(4) 0.64493(18) 0.0378(8) Uani d . 1 1 . .
    H H17 -0.0502 -0.4368 0.6465 0.045 Uiso calc R 1 1 . .
    C C18 -0.1210(2) -0.2640(4) 0.68110(16) 0.0381(8) Uani d . 1 1 . .
    H H18 -0.1510 -0.3293 0.7073 0.046 Uiso calc R 1 1 . .
    C C19 -0.1377(2) -0.1061(4) 0.67923(16) 0.0365(8) Uani d . 1 1 . .
    H H19 -0.1798 -0.0642 0.7039 0.044 Uiso calc R 1 1 . .
    C C20 -0.0944(2) -0.0066(4) 0.64205(16) 0.0302(7) Uani d . 1 1 . .
    C C21 -0.1142(2) 0.1665(4) 0.63976(18) 0.0411(9) Uani d . 1 1 . .
    H H21 -0.0682 0.2193 0.6178 0.049 Uiso calc R 1 1 . .
    C C22 -0.1180(3) 0.2383(5) 0.6997(2) 0.0590(12) Uani d . 1 1 . .
    H H22C -0.1683 0.2016 0.7198 0.089 Uiso calc R 1 1 . .
    H H22B -0.1199 0.3524 0.6962 0.089 Uiso calc R 1 1 . .
    H H22A -0.0684 0.2077 0.7219 0.089 Uiso calc R 1 1 . .
    C C23 -0.1964(3) 0.1969(5) 0.6067(3) 0.0701(15) Uani d . 1 1 . .
    H H23A -0.1936 0.1479 0.5681 0.105 Uiso calc R 1 1 . .
    H H23B -0.2047 0.3097 0.6022 0.105 Uiso calc R 1 1 . .
    H H23C -0.2432 0.1524 0.6286 0.105 Uiso calc R 1 1 . .
    C C24 0.0508(2) -0.3048(4) 0.56679(18) 0.0379(8) Uani d . 1 1 . .
    H H24 0.0904 -0.2184 0.5569 0.046 Uiso calc R 1 1 . .
    C C25 0.0129(3) -0.3612(6) 0.5094(2) 0.0628(13) Uani d . 1 1 . .
    H H25C -0.0220 -0.4532 0.5167 0.094 Uiso calc R 1 1 . .
    H H25B 0.0578 -0.3888 0.4823 0.094 Uiso calc R 1 1 . .
    H H25A -0.0213 -0.2779 0.4925 0.094 Uiso calc R 1 1 . .
    C C26 0.1022(3) -0.4323(5) 0.5957(2) 0.0542(11) Uani d . 1 1 . .
    H H26C 0.0656 -0.5194 0.6064 0.081 Uiso calc R 1 1 . .
    H H26B 0.1290 -0.3904 0.6307 0.081 Uiso calc R 1 1 . .
    H H26A 0.1451 -0.4692 0.5685 0.081 Uiso calc R 1 1 . .
    C C27 0.28894(19) 0.6031(4) 0.33543(14) 0.0279(7) Uani d . 1 1 . .
    C C28 0.2721(2) 0.7625(4) 0.33621(16) 0.0336(7) Uani d . 1 1 . .
    C C29 0.3192(2) 0.8567(4) 0.29950(17) 0.0403(9) Uani d . 1 1 . .
    H H29 0.3099 0.9663 0.2992 0.048 Uiso calc R 1 1 . .
    C C30 0.3792(2) 0.7935(4) 0.26349(17) 0.0381(8) Uani d . 1 1 . .
    H H30 0.4114 0.8601 0.2391 0.046 Uiso calc R 1 1 . .
    C C31 0.3930(2) 0.6345(4) 0.26247(15) 0.0355(8) Uani d . 1 1 . .
    H H31 0.4339 0.5926 0.2368 0.043 Uiso calc R 1 1 . .
    C C32 0.3477(2) 0.5341(4) 0.29866(17) 0.0327(8) Uani d . 1 1 . .
    C C33 0.2047(3) 0.8297(4) 0.37624(18) 0.0408(9) Uani d . 1 1 . .
    H H33 0.1631 0.7444 0.3830 0.049 Uiso calc R 1 1 . .
    C C34 0.2384(4) 0.8743(7) 0.4345(2) 0.0814(18) Uani d . 1 1 . .
    H H34A 0.2717 0.7879 0.4502 0.122 Uiso calc R 1 1 . .
    H H34B 0.1920 0.8971 0.4610 0.122 Uiso calc R 1 1 . .
    H H34C 0.2737 0.9672 0.4305 0.122 Uiso calc R 1 1 . .
    C C35 0.1569(3) 0.9658(6) 0.3493(2) 0.0679(14) Uani d . 1 1 . .
    H H35C 0.1935 1.0573 0.3468 0.102 Uiso calc R 1 1 . .
    H H35A 0.1083 0.9907 0.3735 0.102 Uiso calc R 1 1 . .
    H H35B 0.1381 0.9368 0.3101 0.102 Uiso calc R 1 1 . .
    C C36 0.3629(2) 0.3581(4) 0.29656(18) 0.0382(8) Uani d . 1 1 . .
    H H36 0.3154 0.3068 0.3174 0.046 Uiso calc R 1 1 . .
    C C37 0.3632(3) 0.2961(5) 0.2343(2) 0.0522(11) Uani d . 1 1 . .
    H H37B 0.3110 0.3259 0.2149 0.078 Uiso calc R 1 1 . .
    H H37A 0.3680 0.1820 0.2350 0.078 Uiso calc R 1 1 . .
    H H37C 0.4107 0.3406 0.2131 0.078 Uiso calc R 1 1 . .
    C C38 0.4432(3) 0.3124(5) 0.3284(2) 0.0550(11) Uani d . 1 1 . .
    H H38C 0.4914 0.3575 0.3081 0.083 Uiso calc R 1 1 . .
    H H38B 0.4484 0.1983 0.3290 0.083 Uiso calc R 1 1 . .
    H H38A 0.4413 0.3519 0.3684 0.083 Uiso calc R 1 1 . .
loop_
    _atom_site_aniso_label
    _atom_site_aniso_U_11
    _atom_site_aniso_U_22
    _atom_site_aniso_U_33
    _atom_site_aniso_U_12
    _atom_site_aniso_U_13
    _atom_site_aniso_U_23
    O1 0.0350(13) 0.0568(16) 0.0444(17) -0.0158(12) -0.0071(14) 0.0115(13)
    O2 0.0417(13) 0.0404(13) 0.0248(13) -0.0083(10) -0.0029(12) 0.0050(10)
    O3 0.0400(13) 0.0417(14) 0.0288(14) -0.0063(11) -0.0023(12) 0.0061(10)
    O4 0.0326(13) 0.0556(16) 0.0390(16) -0.0150(12) -0.0062(12) 0.0117(12)
    N1 0.0280(13) 0.0274(13) 0.0261(15) -0.0022(10) 0.0024(13) 0.0018(11)
    N2 0.0273(13) 0.0263(12) 0.0263(14) -0.0007(10) 0.0019(12) 0.0037(10)
    C1 0.0297(15) 0.0318(16) 0.0292(17) -0.0001(13) -0.0004(14) 0.0045(14)
    C2 0.0235(15) 0.0276(15) 0.0318(17) 0.0016(12) -0.0010(13) -0.0017(13)
    C3 0.0265(15) 0.0365(17) 0.0327(18) -0.0006(13) -0.0029(14) 0.0041(14)
    C4 0.0277(16) 0.0290(15) 0.0313(18) -0.0006(12) -0.0064(13) 0.0053(13)
    C5 0.0264(14) 0.0237(14) 0.0264(16) 0.0026(12) -0.0006(13) 0.0014(11)
    C6 0.0284(14) 0.0245(14) 0.0252(16) 0.0017(12) -0.0012(13) -0.0002(12)
    C7 0.0289(16) 0.0310(16) 0.0308(18) -0.0011(13) -0.0008(14) 0.0021(13)
    C8 0.0263(15) 0.0255(15) 0.0285(16) 0.0009(12) 0.0004(13) 0.0037(12)
    C9 0.0249(15) 0.0382(17) 0.0331(18) -0.0074(13) -0.0032(13) 0.0004(14)
    C10 0.0317(15) 0.0340(16) 0.0283(18) -0.0009(13) -0.0061(14) 0.0033(13)
    C11 0.0271(14) 0.0257(14) 0.0238(15) 0.0014(12) 0.0009(13) -0.0018(12)
    C12 0.0312(15) 0.0280(15) 0.0282(17) 0.0005(13) -0.0005(14) -0.0017(12)
    C13 0.0244(14) 0.0241(13) 0.0255(15) 0.0043(11) 0.0000(12) -0.0016(12)
    C14 0.0257(14) 0.0243(14) 0.0266(16) 0.0010(11) 0.0004(13) -0.0005(11)
    C15 0.0288(15) 0.0310(15) 0.0247(15) -0.0042(12) 0.0008(13) 0.0025(13)
    C16 0.0316(16) 0.0331(16) 0.0315(17) -0.0029(13) -0.0037(15) 0.0021(14)
    C17 0.0379(17) 0.0294(16) 0.046(2) -0.0020(14) -0.0031(17) 0.0054(15)
    C18 0.0373(17) 0.045(2) 0.0318(18) -0.0108(16) 0.0020(16) 0.0103(16)
    C19 0.0331(17) 0.0439(19) 0.0325(18) -0.0066(15) 0.0045(16) -0.0052(15)
    C20 0.0297(15) 0.0335(16) 0.0273(18) -0.0051(13) -0.0005(14) -0.0005(13)
    C21 0.0437(19) 0.0350(18) 0.044(2) -0.0036(15) 0.0143(18) -0.0054(15)
    C22 0.071(3) 0.048(2) 0.058(3) -0.008(2) 0.014(2) -0.015(2)
    C23 0.073(3) 0.046(2) 0.091(4) 0.020(2) -0.016(3) -0.001(2)
    C24 0.0396(18) 0.0324(16) 0.042(2) 0.0002(14) 0.0045(17) -0.0011(15)
    C25 0.057(2) 0.081(3) 0.050(3) 0.023(2) -0.008(2) -0.027(2)
    C26 0.051(2) 0.047(2) 0.065(3) 0.0150(19) 0.002(2) 0.001(2)
    C27 0.0289(15) 0.0285(15) 0.0261(16) -0.0065(12) -0.0011(13) 0.0025(12)
    C28 0.0380(17) 0.0284(15) 0.0343(18) -0.0013(13) -0.0024(16) 0.0018(13)
    C29 0.050(2) 0.0273(16) 0.044(2) -0.0032(15) -0.0018(18) 0.0056(15)
    C30 0.0442(19) 0.0352(18) 0.0349(19) -0.0141(15) -0.0017(17) 0.0076(14)
    C31 0.0372(18) 0.0430(19) 0.0263(17) -0.0053(15) 0.0033(15) 0.0015(14)
    C32 0.0315(17) 0.0335(17) 0.033(2) -0.0061(14) 0.0042(16) -0.0024(14)
    C33 0.048(2) 0.0289(16) 0.045(2) 0.0058(15) 0.0038(18) -0.0013(15)
    C34 0.072(3) 0.111(4) 0.062(3) 0.033(3) -0.015(3) -0.031(3)
    C35 0.082(3) 0.064(3) 0.058(3) 0.036(3) 0.001(3) -0.002(2)
    C36 0.0393(18) 0.0304(17) 0.045(2) -0.0022(14) 0.0118(17) 0.0002(15)
    C37 0.053(2) 0.051(2) 0.052(3) 0.0014(19) 0.005(2) -0.0140(19)
    C38 0.061(3) 0.043(2) 0.062(3) 0.014(2) 0.000(2) 0.001(2)
loop_
    _geom_bond_atom_site_label_1
    _geom_bond_atom_site_label_2
    _geom_bond_site_symmetry_2
    _geom_bond_distance
    _geom_bond_publ_flag
    O1 C1 . 1.211(4) ?
    O2 C12 . 1.213(4) ?
    O3 C6 . 1.209(4) ?
    O4 C7 . 1.213(4) ?
    N1 C1 . 1.399(4) ?
    N1 C12 . 1.403(4) ?
    N1 C15 . 1.455(4) ?
    N2 C7 . 1.401(4) ?
    N2 C6 . 1.409(4) ?
    N2 C27 . 1.459(4) ?
    C1 C2 . 1.483(4) ?
    C2 C3 . 1.365(5) ?
    C2 C13 . 1.413(4) ?
    C3 C4 . 1.406(5) ?
    C3 H3 . 0.9500 ?
    C4 C5 . 1.381(4) ?
    C4 H4 . 0.9500 ?
    C5 C14 . 1.413(5) ?
    C5 C6 . 1.472(4) ?
    C7 C8 . 1.488(4) ?
    C8 C9 . 1.371(5) ?
    C8 C14 . 1.428(4) ?
    C9 C10 . 1.407(5) ?
    C9 H9 . 0.9500 ?
    C10 C11 . 1.375(4) ?
    C10 H10 . 0.9500 ?
    C11 C13 . 1.416(5) ?
    C11 C12 . 1.485(4) ?
    C13 C14 . 1.410(4) ?
    C15 C16 . 1.398(4) ?
    C15 C20 . 1.403(5) ?
    C16 C17 . 1.395(5) ?
    C16 C24 . 1.514(5) ?
    C17 C18 . 1.384(5) ?
    C17 H17 . 0.9500 ?
    C18 C19 . 1.379(5) ?
    C18 H18 . 0.9500 ?
    C19 C20 . 1.390(5) ?
    C19 H19 . 0.9500 ?
    C20 C21 . 1.517(5) ?
    C21 C22 . 1.507(6) ?
    C21 C23 . 1.541(6) ?
    C21 H21 . 1.0000 ?
    C22 H22C . 0.9800 ?
    C22 H22B . 0.9800 ?
    C22 H22A . 0.9800 ?
    C23 H23A . 0.9800 ?
    C23 H23B . 0.9800 ?
    C23 H23C . 0.9800 ?
    C24 C26 . 1.518(5) ?
    C24 C25 . 1.528(6) ?
    C24 H24 . 1.0000 ?
    C25 H25C . 0.9800 ?
    C25 H25B . 0.9800 ?
    C25 H25A . 0.9800 ?
    C26 H26C . 0.9800 ?
    C26 H26B . 0.9800 ?
    C26 H26A . 0.9800 ?
    C27 C28 . 1.391(5) ?
    C27 C32 . 1.394(5) ?
    C28 C29 . 1.389(5) ?
    C28 C33 . 1.529(5) ?
    C29 C30 . 1.377(6) ?
    C29 H29 . 0.9500 ?
    C30 C31 . 1.379(5) ?
    C30 H30 . 0.9500 ?
    C31 C32 . 1.398(5) ?
    C31 H31 . 0.9500 ?
    C32 C36 . 1.526(5) ?
    C33 C34 . 1.492(7) ?
    C33 C35 . 1.525(6) ?
    C33 H33 . 1.0000 ?
    C34 H34A . 0.9800 ?
    C34 H34B . 0.9800 ?
    C34 H34C . 0.9800 ?
    C35 H35C . 0.9800 ?
    C35 H35A . 0.9800 ?
    C35 H35B . 0.9800 ?
    C36 C37 . 1.524(6) ?
    C36 C38 . 1.530(6) ?
    C36 H36 . 1.0000 ?
    C37 H37B . 0.9800 ?
    C37 H37A . 0.9800 ?
    C37 H37C . 0.9800 ?
    C38 H38C . 0.9800 ?
    C38 H38B . 0.9800 ?
    C38 H38A . 0.9800 ?
loop_
    _geom_angle_atom_site_label_1
    _geom_angle_atom_site_label_2
    _geom_angle_atom_site_label_3
    _geom_angle_site_symmetry_1
    _geom_angle_site_symmetry_3
    _geom_angle
    _geom_angle_publ_flag
    C1 N1 C12 . . 125.6(3) ?
    C1 N1 C15 . . 117.4(3) ?
    C12 N1 C15 . . 117.0(3) ?
    C7 N2 C6 . . 125.6(3) ?
    C7 N2 C27 . . 117.0(3) ?
    C6 N2 C27 . . 117.4(3) ?
    O1 C1 N1 . . 120.3(3) ?
    O1 C1 C2 . . 122.8(3) ?
    N1 C1 C2 . . 116.8(3) ?
    C3 C2 C13 . . 120.5(3) ?
    C3 C2 C1 . . 120.2(3) ?
    C13 C2 C1 . . 119.3(3) ?
    C2 C3 C4 . . 120.7(3) ?
    C2 C3 H3 . . 119.7 ?
    C4 C3 H3 . . 119.7 ?
    C5 C4 C3 . . 120.2(3) ?
    C5 C4 H4 . . 119.9 ?
    C3 C4 H4 . . 119.9 ?
    C4 C5 C14 . . 119.7(3) ?
    C4 C5 C6 . . 119.8(3) ?
    C14 C5 C6 . . 120.5(3) ?
    O3 C6 N2 . . 119.9(3) ?
    O3 C6 C5 . . 123.7(3) ?
    N2 C6 C5 . . 116.4(3) ?
    O4 C7 N2 . . 121.1(3) ?
    O4 C7 C8 . . 122.2(3) ?
    N2 C7 C8 . . 116.8(3) ?
    C9 C8 C14 . . 120.5(3) ?
    C9 C8 C7 . . 120.2(3) ?
    C14 C8 C7 . . 119.3(3) ?
    C8 C9 C10 . . 120.3(3) ?
    C8 C9 H9 . . 119.9 ?
    C10 C9 H9 . . 119.9 ?
    C11 C10 C9 . . 120.3(3) ?
    C11 C10 H10 . . 119.9 ?
    C9 C10 H10 . . 119.9 ?
    C10 C11 C13 . . 120.8(3) ?
    C10 C11 C12 . . 119.8(3) ?
    C13 C11 C12 . . 119.4(3) ?
    O2 C12 N1 . . 120.4(3) ?
    O2 C12 C11 . . 123.0(3) ?
    N1 C12 C11 . . 116.6(3) ?
    C14 C13 C2 . . 119.0(3) ?
    C14 C13 C11 . . 119.1(3) ?
    C2 C13 C11 . . 121.9(3) ?
    C13 C14 C5 . . 119.8(3) ?
    C13 C14 C8 . . 119.1(3) ?
    C5 C14 C8 . . 121.1(3) ?
    C16 C15 C20 . . 123.9(3) ?
    C16 C15 N1 . . 117.6(3) ?
    C20 C15 N1 . . 118.4(3) ?
    C15 C16 C17 . . 116.3(3) ?
    C15 C16 C24 . . 122.1(3) ?
    C17 C16 C24 . . 121.6(3) ?
    C18 C17 C16 . . 121.5(3) ?
    C18 C17 H17 . . 119.2 ?
    C16 C17 H17 . . 119.2 ?
    C19 C18 C17 . . 120.1(3) ?
    C19 C18 H18 . . 119.9 ?
    C17 C18 H18 . . 119.9 ?
    C18 C19 C20 . . 121.6(3) ?
    C18 C19 H19 . . 119.2 ?
    C20 C19 H19 . . 119.2 ?
    C19 C20 C15 . . 116.5(3) ?
    C19 C20 C21 . . 121.1(3) ?
    C15 C20 C21 . . 122.4(3) ?
    C22 C21 C20 . . 112.0(4) ?
    C22 C21 C23 . . 110.2(4) ?
    C20 C21 C23 . . 111.1(3) ?
    C22 C21 H21 . . 107.8 ?
    C20 C21 H21 . . 107.8 ?
    C23 C21 H21 . . 107.8 ?
    C21 C22 H22C . . 109.5 ?
    C21 C22 H22B . . 109.5 ?
    H22C C22 H22B . . 109.5 ?
    C21 C22 H22A . . 109.5 ?
    H22C C22 H22A . . 109.5 ?
    H22B C22 H22A . . 109.5 ?
    C21 C23 H23A . . 109.5 ?
    C21 C23 H23B . . 109.5 ?
    H23A C23 H23B . . 109.5 ?
    C21 C23 H23C . . 109.5 ?
    H23A C23 H23C . . 109.5 ?
    H23B C23 H23C . . 109.5 ?
    C16 C24 C26 . . 113.6(3) ?
    C16 C24 C25 . . 111.2(3) ?
    C26 C24 C25 . . 111.3(3) ?
    C16 C24 H24 . . 106.8 ?
    C26 C24 H24 . . 106.8 ?
    C25 C24 H24 . . 106.8 ?
    C24 C25 H25C . . 109.5 ?
    C24 C25 H25B . . 109.5 ?
    H25C C25 H25B . . 109.5 ?
    C24 C25 H25A . . 109.5 ?
    H25C C25 H25A . . 109.5 ?
    H25B C25 H25A . . 109.5 ?
    C24 C26 H26C . . 109.5 ?
    C24 C26 H26B . . 109.5 ?
    H26C C26 H26B . . 109.5 ?
    C24 C26 H26A . . 109.5 ?
    H26C C26 H26A . . 109.5 ?
    H26B C26 H26A . . 109.5 ?
    C28 C27 C32 . . 123.6(3) ?
    C28 C27 N2 . . 118.6(3) ?
    C32 C27 N2 . . 117.7(3) ?
    C29 C28 C27 . . 117.2(3) ?
    C29 C28 C33 . . 121.9(3) ?
    C27 C28 C33 . . 120.9(3) ?
    C30 C29 C28 . . 121.0(3) ?
    C30 C29 H29 . . 119.5 ?
    C28 C29 H29 . . 119.5 ?
    C31 C30 C29 . . 120.6(3) ?
    C31 C30 H30 . . 119.7 ?
    C29 C30 H30 . . 119.7 ?
    C30 C31 C32 . . 120.9(3) ?
    C30 C31 H31 . . 119.5 ?
    C32 C31 H31 . . 119.5 ?
    C27 C32 C31 . . 116.7(3) ?
    C27 C32 C36 . . 123.0(3) ?
    C31 C32 C36 . . 120.3(3) ?
    C34 C33 C35 . . 110.5(4) ?
    C34 C33 C28 . . 112.3(4) ?
    C35 C33 C28 . . 113.4(3) ?
    C34 C33 H33 . . 106.7 ?
    C35 C33 H33 . . 106.7 ?
    C28 C33 H33 . . 106.7 ?
    C33 C34 H34A . . 109.5 ?
    C33 C34 H34B . . 109.5 ?
    H34A C34 H34B . . 109.5 ?
    C33 C34 H34C . . 109.5 ?
    H34A C34 H34C . . 109.5 ?
    H34B C34 H34C . . 109.5 ?
    C33 C35 H35C . . 109.5 ?
    C33 C35 H35A . . 109.5 ?
    H35C C35 H35A . . 109.5 ?
    C33 C35 H35B . . 109.5 ?
    H35C C35 H35B . . 109.5 ?
    H35A C35 H35B . . 109.5 ?
    C37 C36 C32 . . 112.0(3) ?
    C37 C36 C38 . . 110.9(3) ?
    C32 C36 C38 . . 111.8(3) ?
    C37 C36 H36 . . 107.3 ?
    C32 C36 H36 . . 107.3 ?
    C38 C36 H36 . . 107.3 ?
    C36 C37 H37B . . 109.5 ?
    C36 C37 H37A . . 109.5 ?
    H37B C37 H37A . . 109.5 ?
    C36 C37 H37C . . 109.5 ?
    H37B C37 H37C . . 109.5 ?
    H37A C37 H37C . . 109.5 ?
    C36 C38 H38C . . 109.5 ?
    C36 C38 H38B . . 109.5 ?
    H38C C38 H38B . . 109.5 ?
    C36 C38 H38A . . 109.5 ?
    H38C C38 H38A . . 109.5 ?
    H38B C38 H38A . . 109.5 ?
loop_
    _geom_torsion_atom_site_label_1
    _geom_torsion_atom_site_label_2
    _geom_torsion_atom_site_label_3
    _geom_torsion_atom_site_label_4
    _geom_torsion_site_symmetry_1
    _geom_torsion_site_symmetry_2
    _geom_torsion_site_symmetry_3
    _geom_torsion_site_symmetry_4
    _geom_torsion
    _geom_torsion_publ_flag
    C12 N1 C1 O1 . . . . 176.1(3) ?
    C15 N1 C1 O1 . . . . -2.0(5) ?
    C12 N1 C1 C2 . . . . -4.4(5) ?
    C15 N1 C1 C2 . . . . 177.4(3) ?
    O1 C1 C2 C3 . . . . 3.3(5) ?
    N1 C1 C2 C3 . . . . -176.1(3) ?
    O1 C1 C2 C13 . . . . -174.4(3) ?
    N1 C1 C2 C13 . . . . 6.2(4) ?
    C13 C2 C3 C4 . . . . 1.5(5) ?
    C1 C2 C3 C4 . . . . -176.2(3) ?
    C2 C3 C4 C5 . . . . -0.7(5) ?
    C3 C4 C5 C14 . . . . -0.7(5) ?
    C3 C4 C5 C6 . . . . 177.8(3) ?
    C7 N2 C6 O3 . . . . -175.9(3) ?
    C27 N2 C6 O3 . . . . 3.8(4) ?
    C7 N2 C6 C5 . . . . 4.3(4) ?
    C27 N2 C6 C5 . . . . -175.9(3) ?
    C4 C5 C6 O3 . . . . -4.0(5) ?
    C14 C5 C6 O3 . . . . 174.5(3) ?
    C4 C5 C6 N2 . . . . 175.8(3) ?
    C14 C5 C6 N2 . . . . -5.7(4) ?
    C6 N2 C7 O4 . . . . -179.2(3) ?
    C27 N2 C7 O4 . . . . 1.0(5) ?
    C6 N2 C7 C8 . . . . 0.8(4) ?
    C27 N2 C7 C8 . . . . -179.0(3) ?
    O4 C7 C8 C9 . . . . -3.4(5) ?
    N2 C7 C8 C9 . . . . 176.6(3) ?
    O4 C7 C8 C14 . . . . 175.4(3) ?
    N2 C7 C8 C14 . . . . -4.6(4) ?
    C14 C8 C9 C10 . . . . -1.0(5) ?
    C7 C8 C9 C10 . . . . 177.7(3) ?
    C8 C9 C10 C11 . . . . -0.4(5) ?
    C9 C10 C11 C13 . . . . 1.5(5) ?
    C9 C10 C11 C12 . . . . -177.6(3) ?
    C1 N1 C12 O2 . . . . -179.7(3) ?
    C15 N1 C12 O2 . . . . -1.5(4) ?
    C1 N1 C12 C11 . . . . -0.7(4) ?
    C15 N1 C12 C11 . . . . 177.4(3) ?
    C10 C11 C12 O2 . . . . 2.3(5) ?
    C13 C11 C12 O2 . . . . -176.8(3) ?
    C10 C11 C12 N1 . . . . -176.6(3) ?
    C13 C11 C12 N1 . . . . 4.3(4) ?
    C3 C2 C13 C14 . . . . -0.9(4) ?
    C1 C2 C13 C14 . . . . 176.8(3) ?
    C3 C2 C13 C11 . . . . 179.5(3) ?
    C1 C2 C13 C11 . . . . -2.8(4) ?
    C10 C11 C13 C14 . . . . -1.2(4) ?
    C12 C11 C13 C14 . . . . 177.9(3) ?
    C10 C11 C13 C2 . . . . 178.4(3) ?
    C12 C11 C13 C2 . . . . -2.5(4) ?
    C2 C13 C14 C5 . . . . -0.4(4) ?
    C11 C13 C14 C5 . . . . 179.2(3) ?
    C2 C13 C14 C8 . . . . -179.8(3) ?
    C11 C13 C14 C8 . . . . -0.2(4) ?
    C4 C5 C14 C13 . . . . 1.2(4) ?
    C6 C5 C14 C13 . . . . -177.3(3) ?
    C4 C5 C14 C8 . . . . -179.4(3) ?
    C6 C5 C14 C8 . . . . 2.1(4) ?
    C9 C8 C14 C13 . . . . 1.3(5) ?
    C7 C8 C14 C13 . . . . -177.4(3) ?
    C9 C8 C14 C5 . . . . -178.1(3) ?
    C7 C8 C14 C5 . . . . 3.2(4) ?
    C1 N1 C15 C16 . . . . 96.0(3) ?
    C12 N1 C15 C16 . . . . -82.3(4) ?
    C1 N1 C15 C20 . . . . -83.8(4) ?
    C12 N1 C15 C20 . . . . 97.9(3) ?
    C20 C15 C16 C17 . . . . -0.7(5) ?
    N1 C15 C16 C17 . . . . 179.5(3) ?
    C20 C15 C16 C24 . . . . 179.9(3) ?
    N1 C15 C16 C24 . . . . 0.1(5) ?
    C15 C16 C17 C18 . . . . 0.4(5) ?
    C24 C16 C17 C18 . . . . 179.8(3) ?
    C16 C17 C18 C19 . . . . 0.4(6) ?
    C17 C18 C19 C20 . . . . -0.8(6) ?
    C18 C19 C20 C15 . . . . 0.5(5) ?
    C18 C19 C20 C21 . . . . 179.1(3) ?
    C16 C15 C20 C19 . . . . 0.2(5) ?
    N1 C15 C20 C19 . . . . -179.9(3) ?
    C16 C15 C20 C21 . . . . -178.3(3) ?
    N1 C15 C20 C21 . . . . 1.5(5) ?
    C19 C20 C21 C22 . . . . 48.7(5) ?
    C15 C20 C21 C22 . . . . -132.8(4) ?
    C19 C20 C21 C23 . . . . -75.1(5) ?
    C15 C20 C21 C23 . . . . 103.3(4) ?
    C15 C16 C24 C26 . . . . 141.0(4) ?
    C17 C16 C24 C26 . . . . -38.4(5) ?
    C15 C16 C24 C25 . . . . -92.5(4) ?
    C17 C16 C24 C25 . . . . 88.1(4) ?
    C7 N2 C27 C28 . . . . -95.6(4) ?
    C6 N2 C27 C28 . . . . 84.6(4) ?
    C7 N2 C27 C32 . . . . 85.0(4) ?
    C6 N2 C27 C32 . . . . -94.7(4) ?
    C32 C27 C28 C29 . . . . -2.4(5) ?
    N2 C27 C28 C29 . . . . 178.3(3) ?
    C32 C27 C28 C33 . . . . 177.9(3) ?
    N2 C27 C28 C33 . . . . -1.4(5) ?
    C27 C28 C29 C30 . . . . 0.8(5) ?
    C33 C28 C29 C30 . . . . -179.5(3) ?
    C28 C29 C30 C31 . . . . 1.0(6) ?
    C29 C30 C31 C32 . . . . -1.2(6) ?
    C28 C27 C32 C31 . . . . 2.2(5) ?
    N2 C27 C32 C31 . . . . -178.5(3) ?
    C28 C27 C32 C36 . . . . -177.4(3) ?
    N2 C27 C32 C36 . . . . 1.9(5) ?
    C30 C31 C32 C27 . . . . -0.3(5) ?
    C30 C31 C32 C36 . . . . 179.3(4) ?
    C29 C28 C33 C34 . . . . -89.9(5) ?
    C27 C28 C33 C34 . . . . 89.8(5) ?
    C29 C28 C33 C35 . . . . 36.3(5) ?
    C27 C28 C33 C35 . . . . -144.0(4) ?
    C27 C32 C36 C37 . . . . 131.3(4) ?
    C31 C32 C36 C37 . . . . -48.3(5) ?
    C27 C32 C36 C38 . . . . -103.6(4) ?
    C31 C32 C36 C38 . . . . 76.9(5) ?
