# Supplementary material for: 2,7-Bis(2,6-diisopropyl­phen­yl)benzo[lmn][3,8]phenanthroline-1,3,6,8(2H,7H)-tetra­one
Source: Acta Crystallogr Sect E Struct Rep Online. 2011 Nov 5;67(Pt 12):o3173. doi: 10.1107/S1600536811045065 (PMC3238844; doi:10.1107/S1600536811045065)
Supplement: Supplementary file 2 [file e-67-o3173-Isup2.hkl]

# 
# h,k,l, Fc-squared, Fo-squared, sigma(Fo-squared) and status flag 
# 
data_I
_shelx_title '  Pca21  2913 Friedel pairs' 
_shelx_refln_list_code          4 
_shelx_F_calc_maximum      229.63 
_exptl_crystal_F_000      1248.00 
_reflns_d_resolution_high  0.7701 
 
loop_ 
 _symmetry_equiv_pos_as_xyz 
 'x, y, z' 
 '-x, -y, z+1/2' 
 'x+1/2, -y, z' 
 '-x+1/2, y, z+1/2' 
 
_cell_length_a    15.9987 
_cell_length_b     8.5596 
_cell_length_c    22.9507 
_cell_angle_alpha  90.000 
_cell_angle_beta   90.000 
_cell_angle_gamma  90.000 
 
_shelx_F_squared_multiplier     1.000 
 
loop_ 
 _refln_index_h 
 _refln_index_k 
 _refln_index_l 
 _refln_F_squared_calc 
 _refln_F_squared_meas 
 _refln_F_squared_sigma 
 _refln_observed_status 
   2   0   0       20.39       14.22      6.02 o 
   4   0   0    10902.14    11506.50    214.93 o 
   6   0   0       72.72       66.76      6.58 o 
   8   0   0    17809.21    21632.45   1260.65 o 
  10   0   0       40.46       46.36      4.61 o 
  12   0   0      439.48      431.56     26.74 o 
  14   0   0       15.54       18.69      5.05 o 
  16   0   0      551.27      483.86     68.64 o 
  18   0   0        7.92        3.23      3.35 o 
  20   0   0        1.11        4.41      3.17 o 
   0   1   0       31.57       16.18      2.67 o 
   1   1   0      645.23      374.16     21.33 o 
   2   1   0     8855.15     8732.94     66.85 o 
   3   1   0     5441.72     5374.63     43.24 o 
   4   1   0       64.84       74.69      6.09 o 
   5   1   0        5.40        5.17      2.77 o 
   6   1   0      162.00      202.64      5.92 o 
   7   1   0        1.31        7.54      1.68 o 
   8   1   0       16.71       13.49      3.60 o 
   9   1   0     3804.03     4151.47     59.69 o 
  10   1   0     4670.19     5030.02    173.06 o 
  11   1   0      203.18      208.42      9.69 o 
  12   1   0        8.07        6.15      3.64 o 
  13   1   0       75.48       64.59      8.02 o 
  14   1   0      440.53      460.05     24.73 o 
  15   1   0      169.16      177.80     15.90 o 
  16   1   0        0.65        7.90      3.36 o 
  17   1   0        0.15       12.26      3.34 o 
  18   1   0      252.79      196.17     25.00 o 
  19   1   0       14.28        6.53      2.21 o 
  20   1   0       67.58       31.08      8.55 o 
   0   2   0     1364.63     1298.68     33.00 o 
   1   2   0    10065.10     9629.75    151.05 o 
   2   2   0      351.46      390.88     18.75 o 
   3   2   0     2853.80     2618.46     37.26 o 
   4   2   0     3025.54     2738.74     21.55 o 
   5   2   0       13.63       12.66      3.84 o 
   6   2   0      135.24      134.62      7.49 o 
   7   2   0       33.25       24.11      3.52 o 
   8   2   0       13.00       15.35      2.66 o 
   9   2   0       47.71       54.13      4.24 o 
  10   2   0       85.24       97.63      6.78 o 
  11   2   0      369.57      375.18     12.14 o 
  12   2   0     1627.85     1513.98     53.49 o 
  13   2   0      109.12      110.64     12.64 o 
  14   2   0        0.85        2.53      2.53 o 
  15   2   0      229.09      232.51     15.75 o 
  16   2   0      463.26      489.14     61.67 o 
  17   2   0       14.14       14.29      7.37 o 
  18   2   0      205.23      205.80     37.23 o 
  19   2   0       86.43       83.82     13.02 o 
  20   2   0       85.90       98.49     20.39 o 
   0   3   0      279.40      281.83     23.51 o 
   1   3   0        6.18        9.53      2.51 o 
   2   3   0    13208.08    13024.91     93.67 o 
   3   3   0      140.80      128.03      6.58 o 
   4   3   0       33.89       20.87      2.66 o 
   5   3   0       10.93       11.31      2.76 o 
   6   3   0     1629.68     1771.20     52.95 o 
   7   3   0       27.49       32.49      4.43 o 
   8   3   0      131.88      135.42     14.37 o 
   9   3   0        2.61        7.57      6.64 o 
  10   3   0      120.80      129.93     10.46 o 
  11   3   0        2.47        5.21      6.82 o 
  12   3   0        1.44        6.34      5.61 o 
  13   3   0       45.09       58.14     10.61 o 
  14   3   0      148.22      146.77     16.19 o 
  15   3   0       32.57       27.74      6.60 o 
  16   3   0        1.22        9.14      4.28 o 
  17   3   0       21.14       17.39      8.43 o 
  18   3   0       51.58       58.89     11.46 o 
  19   3   0        0.47        2.76      4.76 o 
  20   3   0        0.39        0.24      4.41 o 
   0   4   0     5328.51     5238.30    197.68 o 
   1   4   0     7111.07     7620.14    285.65 o 
   2   4   0       35.81       28.43      6.62 o 
   3   4   0     2022.98     2105.27     68.37 o 
   4   4   0      482.63      378.52     34.20 o 
   5   4   0       23.84       36.60      7.50 o 
   6   4   0        0.58       10.08      3.96 o 
   7   4   0      275.54      252.91     25.50 o 
   8   4   0      692.36      726.27     29.01 o 
   9   4   0       16.51        5.88      5.58 o 
  10   4   0        4.15       13.75      7.46 o 
  11   4   0       97.33      103.66     17.86 o 
  12   4   0      292.23      323.08     22.62 o 
  13   4   0       45.08       31.38     10.46 o 
  14   4   0       31.77       25.15      9.28 o 
  15   4   0       76.44       70.87     13.52 o 
  16   4   0       73.92       51.01     12.11 o 
  17   4   0        3.56        6.46      5.17 o 
  18   4   0        4.61        5.11      4.35 o 
  19   4   0        4.70       17.28      6.35 o 
   0   5   0       83.51       81.51     10.28 o 
   1   5   0        0.35       10.70      2.96 o 
   2   5   0      135.04      131.49     12.30 o 
   3   5   0        5.81        9.62      5.85 o 
   4   5   0        9.70       11.17      5.19 o 
   5   5   0        9.65        9.51      4.01 o 
   6   5   0       92.99       83.49     17.92 o 
   7   5   0        2.79       14.17      5.47 o 
   8   5   0       77.14       95.38     10.12 o 
   9   5   0      626.01      611.59     30.62 o 
  10   5   0     5302.27     5172.14    772.80 o 
  11   5   0      515.71      506.90     41.90 o 
  12   5   0        3.12       20.45     10.28 o 
  13   5   0       30.54       67.11     14.46 o 
  14   5   0        7.05       10.17      6.82 o 
  15   5   0       12.61       48.66     14.57 o 
  16   5   0        2.59       13.75      7.29 o 
  17   5   0        7.92       14.10      7.11 o 
  18   5   0      115.87      141.62     16.69 o 
   0   6   0     5054.80     4990.33    208.20 o 
   1   6   0      167.58      149.76     16.64 o 
   2   6   0       85.75      100.10     10.78 o 
   3   6   0        1.34        9.79     12.87 o 
   4   6   0      150.77      205.72     18.76 o 
   5   6   0       37.65       53.49     10.68 o 
   6   6   0        2.09        9.01      4.59 o 
   7   6   0      172.15      192.83     18.17 o 
   8   6   0       38.23       44.87      8.63 o 
   9   6   0       83.36       74.76     10.90 o 
  10   6   0      359.17      381.21     21.92 o 
  11   6   0       17.00       19.22      5.61 o 
  12   6   0        4.98       16.92      5.44 o 
  13   6   0      106.98      106.77      8.96 o 
  14   6   0       18.86       19.54     12.25 o 
  15   6   0       53.73       87.34     10.99 o 
  16   6   0       13.95       26.28     12.81 o 
  17   6   0        6.77       26.27      9.70 o 
   0   7   0      880.41      845.14     31.50 o 
   1   7   0      450.83      437.06     22.61 o 
   2   7   0        9.69       15.58      6.06 o 
   3   7   0        2.63       21.00      5.91 o 
   4   7   0       79.73       81.82     15.04 o 
   5   7   0      253.29      291.45     37.49 o 
   6   7   0       54.87       66.32      9.45 o 
   7   7   0       24.90       37.46      8.96 o 
   8   7   0      955.93      926.61     43.14 o 
   9   7   0       78.70       96.39     20.48 o 
  10   7   0        1.08       12.39      7.82 o 
  11   7   0        2.58        9.47      4.26 o 
  12   7   0       31.62       23.67     10.93 o 
  13   7   0       12.87       10.62      9.43 o 
  14   7   0        3.22        3.93      4.61 o 
  15   7   0       24.63       38.81      8.80 o 
  16   7   0        9.33       37.08     14.63 o 
   0   8   0      162.62      166.65     22.15 o 
   1   8   0      360.53      392.58     30.29 o 
   2   8   0      298.06      292.72     21.86 o 
   3   8   0       60.41       89.93     18.42 o 
   4   8   0        6.42        8.54      5.31 o 
   5   8   0       49.44       41.91      8.27 o 
   6   8   0      103.54      102.60     13.19 o 
   7   8   0       11.94       18.91      5.73 o 
   8   8   0      406.88      415.94     36.99 o 
   9   8   0      147.84      146.17      9.63 o 
  10   8   0      108.21      116.35     11.15 o 
  11   8   0        7.35       15.22      6.01 o 
  12   8   0       68.61       98.90     11.54 o 
  13   8   0       59.80       48.21     11.44 o 
  14   8   0        3.02        6.89      4.09 o 
   0   9   0       36.28       54.83     15.04 o 
   1   9   0        9.00       15.53     13.28 o 
   2   9   0       24.22       29.86      9.61 o 
   3   9   0        2.48       12.40      7.43 o 
   4   9   0       16.99       24.72      7.41 o 
   5   9   0        0.08       13.78      5.38 o 
   6   9   0       36.31       41.72     15.98 o 
   7   9   0       54.27       45.86      9.12 o 
   8   9   0       12.71       17.98      6.35 o 
   9   9   0        1.52        9.00      6.88 o 
  10   9   0       17.92       15.51     16.42 o 
  11   9   0      203.62      202.99     21.62 o 
  12   9   0       98.90      128.51     15.83 o 
   0  10   0        0.11       32.03     13.99 o 
   1  10   0        0.12       33.18     10.32 o 
   2  10   0        1.35        1.49      4.84 o 
   3  10   0        1.26        6.33      5.20 o 
   4  10   0       20.37       15.82      6.22 o 
   5  10   0        6.44       17.88      5.59 o 
   6  10   0       74.64       84.52     18.66 o 
   7  10   0       15.53       24.01      7.31 o 
   8  10   0       20.48       30.82      9.28 o 
   9  10   0        3.92       10.44      5.74 o 
   0  11   0        8.04       18.16      9.11 o 
   1  11   0        4.57        8.93      6.21 o 
   2  11   0        6.18       15.52     14.13 o 
   2   0   1     1271.33      833.56      7.76 o 
   4   0   1       16.33       41.89      8.60 o 
   6   0   1     1721.44     1922.32     41.59 o 
   8   0   1      862.66      917.01     37.36 o 
  10   0   1      502.84      572.92     11.20 o 
  12   0   1       42.74       35.77      6.03 o 
  14   0   1        2.11       10.28      3.62 o 
  16   0   1      114.03       88.09     23.01 o 
  18   0   1        9.80        9.74      3.51 o 
  20   0   1       32.41       27.17      5.71 o 
   1   1   1     4860.12     3591.34     27.38 o 
   2   1   1     2711.90     2370.58     20.15 o 
   3   1   1     6102.36     6421.63     33.47 o 
   4   1   1     3788.62     3743.61     17.67 o 
   5   1   1      166.30      157.72      5.43 o 
   6   1   1       70.63       51.84      2.12 o 
   7   1   1      673.52      684.85      9.46 o 
   8   1   1       75.77       92.70      4.34 o 
   9   1   1     1063.96     1121.35     18.05 o 
  10   1   1       55.23       62.59      3.58 o 
  11   1   1        4.59        8.27      1.84 o 
  12   1   1      379.85      381.10     10.54 o 
  13   1   1        5.18        8.19      4.56 o 
  14   1   1       34.01       47.76      5.41 o 
  15   1   1      279.91      287.48     11.88 o 
  16   1   1      118.73      121.11     10.39 o 
  17   1   1      116.83      120.49     10.82 o 
  18   1   1      273.61      241.51     21.78 o 
  19   1   1        5.06       11.81      5.36 o 
  20   1   1       86.00       69.76     10.24 o 
   1   2   1     9779.75     9540.44    135.90 o 
   2   2   1      555.77      673.53     17.30 o 
   3   2   1     3364.27     3552.08     38.96 o 
   4   2   1      213.12      191.37      7.26 o 
   5   2   1      410.51      445.68      9.78 o 
   6   2   1      162.31      137.53      4.66 o 
   7   2   1      407.75      434.55     14.09 o 
   8   2   1       98.09       95.16      4.49 o 
   9   2   1      827.76      885.21     15.84 o 
  10   2   1       44.01       43.04      4.51 o 
  11   2   1      190.88      196.44     11.63 o 
  12   2   1      490.61      459.60     14.70 o 
  13   2   1       24.78       21.75      4.53 o 
  14   2   1      108.04      110.00      9.00 o 
  15   2   1      113.91      107.22      8.41 o 
  16   2   1       22.21       24.36      4.07 o 
  17   2   1       19.66       21.03      4.06 o 
  18   2   1      745.75      719.40     39.83 o 
  19   2   1      231.26      209.50     21.51 o 
  20   2   1      126.57       89.64     26.06 o 
   1   3   1      265.07      288.61      9.37 o 
   2   3   1      420.97      414.00     12.50 o 
   3   3   1     2633.27     2720.69     83.05 o 
   4   3   1      420.08      389.84      8.41 o 
   5   3   1       25.27       28.44      2.12 o 
   6   3   1      211.99      209.44      8.83 o 
   7   3   1       67.81       76.96      5.98 o 
   8   3   1     1702.39     1691.62     35.96 o 
   9   3   1      541.77      556.41     13.70 o 
  10   3   1      566.26      574.32     13.42 o 
  11   3   1       79.06       95.66      6.92 o 
  12   3   1        6.25        5.38      1.99 o 
  13   3   1        1.68        8.14      2.59 o 
  14   3   1      221.15      210.07      8.97 o 
  15   3   1        0.18       15.25      7.66 o 
  16   3   1       35.75       32.59      7.94 o 
  17   3   1       73.26       66.34      8.71 o 
  18   3   1       31.58       22.27      5.96 o 
  19   3   1       21.63       18.22      4.01 o 
   1   4   1     1089.19     1076.45     40.01 o 
   2   4   1     1219.30     1288.89     21.88 o 
   3   4   1      992.92     1012.73     16.93 o 
   4   4   1       59.32       49.03      4.53 o 
   5   4   1      348.19      283.85     10.94 o 
   6   4   1      186.51      179.38     14.38 o 
   7   4   1     1111.52      980.89     26.51 o 
   8   4   1      148.38      123.15     15.96 o 
   9   4   1      442.41      418.11     25.36 o 
  10   4   1      124.79      160.88     16.69 o 
  11   4   1      263.88      248.66     23.14 o 
  12   4   1      139.99      191.52     19.02 o 
  13   4   1      197.63      185.97     38.17 o 
  14   4   1      327.97      391.37     21.98 o 
  15   4   1        8.32       14.81      4.05 o 
  16   4   1       21.57       17.69      4.97 o 
  17   4   1       35.04       27.85      7.92 o 
  18   4   1        4.53        8.06      3.70 o 
  19   4   1        2.14       11.29      7.84 o 
   1   5   1      128.53      168.75     13.83 o 
   2   5   1      138.19      147.88      7.79 o 
   3   5   1      126.16      170.79     10.92 o 
   4   5   1      249.46      251.85     10.15 o 
   5   5   1      183.85      181.65     19.99 o 
   6   5   1       32.19       24.55      3.42 o 
   7   5   1      146.39      165.56     15.94 o 
   8   5   1       51.20       46.50      6.10 o 
   9   5   1       44.59       44.11     11.34 o 
  10   5   1     1069.11     1182.45     70.35 o 
  11   5   1      164.94      148.36     18.30 o 
  12   5   1       78.07       87.24     14.19 o 
  13   5   1      119.16      151.40     14.15 o 
  14   5   1        4.23       13.52      5.61 o 
  15   5   1        3.05       16.41     11.02 o 
  16   5   1       10.88       18.29      5.81 o 
  17   5   1       61.70       69.00      7.52 o 
  18   5   1       65.82       73.64     10.22 o 
   1   6   1      944.30      928.31     25.40 o 
   2   6   1        6.28       14.14      6.45 o 
   3   6   1      635.28      586.77     13.57 o 
   4   6   1       51.35       55.02      6.68 o 
   5   6   1        1.58       15.59      9.17 o 
   6   6   1      633.25      578.68     16.84 o 
   7   6   1     1217.11     1230.23     20.45 o 
   8   6   1     1844.30     1918.93     51.80 o 
   9   6   1     2253.21     2407.48     72.33 o 
  10   6   1     1100.74     1128.61     40.64 o 
  11   6   1       52.67       70.71      6.79 o 
  12   6   1        4.89        9.70      4.18 o 
  13   6   1       22.87       23.24      5.27 o 
  14   6   1       36.96       52.51     10.12 o 
  15   6   1       29.88       39.57     14.24 o 
  16   6   1      112.06       99.72     20.16 o 
  17   6   1      202.71      228.73     25.71 o 
   1   7   1      722.71      708.09     21.29 o 
   2   7   1       29.75       27.06      4.71 o 
   3   7   1       28.57       34.04      5.51 o 
   4   7   1        9.01       23.59      4.38 o 
   5   7   1       52.99       58.86      6.33 o 
   6   7   1      306.03      290.99     13.66 o 
   7   7   1     1936.58     2074.04     56.11 o 
   8   7   1     1953.26     2072.33     50.02 o 
   9   7   1      554.17      538.54     25.04 o 
  10   7   1       31.29       37.06      5.58 o 
  11   7   1       24.99       28.98      9.79 o 
  12   7   1        2.65       14.10      3.50 o 
  13   7   1       36.90       37.84      6.66 o 
  14   7   1       34.49       26.11      5.09 o 
  15   7   1       29.75       26.98      4.31 o 
  16   7   1      184.75      156.40     14.07 o 
   1   8   1      350.07      311.30     17.99 o 
   2   8   1      456.02      426.18     14.79 o 
   3   8   1      314.36      293.50     15.88 o 
   4   8   1      112.35       96.06      8.47 o 
   5   8   1      104.94       83.85      8.29 o 
   6   8   1      457.48      485.16     22.21 o 
   7   8   1      469.74      499.10     27.31 o 
   8   8   1       42.41       39.11      6.22 o 
   9   8   1       12.93       15.18      4.36 o 
  10   8   1       65.10       93.29     15.79 o 
  11   8   1       54.30       48.12      6.31 o 
  12   8   1        2.44       14.98      3.81 o 
  13   8   1       39.63       51.18     11.26 o 
  14   8   1       14.33       17.46      3.96 o 
   1   9   1       10.66       10.59      3.90 o 
   2   9   1       34.09       26.49      5.34 o 
   3   9   1      108.22       82.99     11.77 o 
   4   9   1       11.85       13.56      3.90 o 
   5   9   1        6.46       20.50      5.95 o 
   6   9   1       20.80       20.27      5.69 o 
   7   9   1        8.98       16.42      4.80 o 
   8   9   1       11.64       18.81      5.50 o 
   9   9   1        0.46       12.87      4.50 o 
  10   9   1       76.14       96.84      8.92 o 
  11   9   1       68.21       65.75      6.88 o 
  12   9   1       12.49       19.02      7.68 o 
   1  10   1       10.60       26.55      5.30 o 
   2  10   1       10.08       23.74      5.50 o 
   3  10   1        0.73        6.11      3.80 o 
   4  10   1       15.00       11.79      4.41 o 
   5  10   1       62.30       55.67     11.01 o 
   6  10   1       16.88       23.22      4.87 o 
   7  10   1       54.62       53.39      8.32 o 
   8  10   1       43.53       54.47      7.29 o 
   9  10   1       45.11       56.14      9.76 o 
   1  11   1       12.72       26.11      7.86 o 
   2  11   1       15.03       28.22      5.50 o 
   2   0   2    34597.59    35012.34    220.42 o 
   6   0   2     3344.98     3211.85     17.83 o 
   8   0   2      276.33      290.46     12.56 o 
  10   0   2     2908.02     3116.96     52.87 o 
  12   0   2     1285.04     1319.04     39.26 o 
  14   0   2      203.35      197.75     23.24 o 
  16   0   2      934.61      840.61     45.90 o 
  18   0   2        9.06       11.86      3.17 o 
  20   0   2        8.01        7.11      4.05 o 
   1   1   2     8265.67     8558.16     57.75 o 
   2   1   2     4355.72     4132.44     27.24 o 
   3   1   2     5051.95     4742.16     14.04 o 
   4   1   2     1818.35     2006.85     19.14 o 
   5   1   2      189.60      153.17      5.18 o 
   6   1   2      109.05      101.14      2.77 o 
   7   1   2     1883.17     2028.30     17.33 o 
   8   1   2     3400.95     3665.64     33.43 o 
   9   1   2       14.92       18.14      1.64 o 
  10   1   2      279.87      302.76      9.64 o 
  11   1   2      222.75      229.82     13.46 o 
  12   1   2       42.94       43.33      4.46 o 
  13   1   2      170.29      160.92     12.29 o 
  14   1   2        9.14       14.40      4.27 o 
  15   1   2      348.33      307.79     11.34 o 
  16   1   2      255.63      235.97     13.08 o 
  17   1   2      297.67      245.98     21.36 o 
  18   1   2      144.85      112.74     12.74 o 
  19   1   2       58.15       41.86      7.69 o 
  20   1   2        3.99        6.76      3.99 o 
   0   2   2     2058.72     2102.85     40.41 o 
   1   2   2     9576.93    10022.63     45.38 o 
   2   2   2    13012.13    14344.50    107.05 o 
   4   2   2     1345.51     1170.90     14.28 o 
   5   2   2      773.70      766.62     15.70 o 
   6   2   2      992.18      956.04     11.50 o 
   7   2   2      813.00      852.07     12.49 o 
   8   2   2       23.66       17.17      2.26 o 
   9   2   2     1153.36     1142.19     18.84 o 
  10   2   2     1896.94     1983.30     37.78 o 
  11   2   2       58.36       60.04      4.97 o 
  12   2   2       18.25       21.62      4.63 o 
  13   2   2       17.93       19.02      6.96 o 
  14   2   2      238.20      245.73     14.81 o 
  15   2   2        7.94       11.59      2.53 o 
  16   2   2       55.03       41.94      6.46 o 
  17   2   2       55.58       56.95      7.12 o 
  18   2   2       16.24       17.86      4.83 o 
  19   2   2       19.02       13.86      3.60 o 
  20   2   2       33.00       25.88      4.85 o 
   0   3   2     3392.46     3413.26     83.33 o 
   1   3   2      623.70      594.34     21.02 o 
   2   3   2      168.64      130.03      6.86 o 
   3   3   2     1257.70     1361.83     22.19 o 
   4   3   2      655.23      651.05      8.36 o 
   5   3   2      112.18      121.66      3.80 o 
   6   3   2       18.74       24.96      3.46 o 
   7   3   2      471.98      509.45     16.50 o 
   8   3   2       80.64       60.62      5.18 o 
   9   3   2      369.23      389.08     12.32 o 
  10   3   2       33.47       36.14      5.21 o 
  11   3   2       25.30       20.03      3.24 o 
  12   3   2      452.59      423.52     13.38 o 
  13   3   2       28.13       27.81      3.89 o 
  14   3   2       38.84       38.08      6.89 o 
  15   3   2       30.61       28.39      6.65 o 
  16   3   2       11.27       16.70      5.85 o 
  17   3   2        4.37       10.24      2.56 o 
  18   3   2        1.21        7.98      4.23 o 
  19   3   2      249.84      245.92     21.74 o 
   0   4   2      302.76      364.28     10.47 o 
   1   4   2     1017.68      989.43     15.00 o 
   2   4   2      963.31     1053.77     20.88 o 
   3   4   2     2294.10     2469.66     33.43 o 
   4   4   2       43.81       51.46      5.89 o 
   5   4   2      497.57      441.54     22.72 o 
   6   4   2       53.69       46.88      6.65 o 
   7   4   2      841.46      797.28     28.74 o 
   8   4   2      289.86      220.56     12.10 o 
   9   4   2      173.38      166.58     22.65 o 
  10   4   2     1738.43     1649.85     47.50 o 
  11   4   2      379.60      419.14     22.15 o 
  12   4   2      198.12      203.94     22.32 o 
  13   4   2      223.00      258.07     17.57 o 
  14   4   2       44.16       38.01      7.73 o 
  15   4   2       30.94       41.17     11.87 o 
  16   4   2       76.60       85.23     12.68 o 
  17   4   2        9.71       21.77      6.92 o 
  18   4   2       21.40       11.66      4.23 o 
  19   4   2       10.22       35.47     10.93 o 
   0   5   2     1409.03     1176.48     32.67 o 
   1   5   2      393.59      369.61      8.73 o 
   2   5   2      539.60      540.09     11.05 o 
   3   5   2      835.61      860.38     15.44 o 
   4   5   2      115.60      149.62     10.00 o 
   5   5   2      138.76      158.95     11.31 o 
   6   5   2       36.63       29.74      4.51 o 
   7   5   2      126.39      114.44      8.17 o 
   8   5   2      447.51      414.39     16.43 o 
   9   5   2      706.54      677.44     14.87 o 
  10   5   2      212.37      214.45     19.12 o 
  11   5   2      349.75      367.78     16.29 o 
  12   5   2       68.44       77.61     10.47 o 
  13   5   2      184.08      184.66     34.29 o 
  14   5   2       51.72       62.89     26.56 o 
  15   5   2       11.80       22.30     12.55 o 
  16   5   2       14.60       14.64      7.58 o 
  17   5   2        8.49       24.63      5.60 o 
  18   5   2       38.17       42.04      8.37 o 
   0   6   2     1765.92     1827.89     45.49 o 
   1   6   2      804.83      788.14     16.29 o 
   2   6   2       70.63       71.67      9.91 o 
   3   6   2      463.61      448.47     18.12 o 
   4   6   2       59.83       64.42      6.45 o 
   5   6   2      258.07      272.58     16.91 o 
   6   6   2       67.74       63.38     10.33 o 
   7   6   2      623.21      651.82     16.11 o 
   8   6   2      275.09      293.06     22.85 o 
   9   6   2       43.20       34.72      8.35 o 
  10   6   2       65.79       76.59      7.46 o 
  11   6   2       84.05       93.69      8.74 o 
  12   6   2       11.42        9.32      4.32 o 
  13   6   2       27.88       20.80      5.36 o 
  14   6   2      101.33      107.96      7.44 o 
  15   6   2      218.45      229.14     16.52 o 
  16   6   2       44.22       46.31     13.46 o 
  17   6   2       78.90       85.48     12.99 o 
   0   7   2      158.13      107.25     15.62 o 
   1   7   2      135.58      125.48      9.73 o 
   2   7   2       27.28       29.81      5.40 o 
   3   7   2       64.75       68.80      8.42 o 
   4   7   2      408.91      348.95     24.55 o 
   5   7   2      185.54      172.88     11.76 o 
   6   7   2      242.94      250.27     15.75 o 
   7   7   2       26.22       41.22      6.11 o 
   8   7   2      986.98      981.44     39.89 o 
   9   7   2      200.31      233.56     16.02 o 
  10   7   2       43.76       41.18      6.79 o 
  11   7   2       69.98       67.81     11.16 o 
  12   7   2       26.89       20.54      4.73 o 
  13   7   2        2.35       13.98      3.98 o 
  14   7   2       22.47       14.48      3.42 o 
  15   7   2       55.47       61.33      8.64 o 
  16   7   2       91.27       90.64     16.75 o 
   0   8   2      610.97      598.74     26.86 o 
   1   8   2      233.42      263.15     16.94 o 
   2   8   2      206.49      200.13     14.28 o 
   3   8   2       22.59       19.96      4.70 o 
   4   8   2       15.73       18.56      4.87 o 
   5   8   2      269.42      263.85     13.04 o 
   6   8   2      362.34      354.60     21.00 o 
   7   8   2      545.10      595.57     33.30 o 
   8   8   2       40.93       65.68      7.98 o 
   9   8   2       92.39       94.18      8.75 o 
  10   8   2        8.81       12.81      6.16 o 
  11   8   2       68.02       57.75     10.93 o 
  12   8   2       45.74       48.38      6.95 o 
  13   8   2       26.59       26.23      4.68 o 
  14   8   2       18.26       15.92      5.71 o 
   0   9   2       22.50       21.76      9.11 o 
   1   9   2        6.32        9.57      4.01 o 
   2   9   2       72.92       55.64      7.67 o 
   3   9   2       25.98       24.25      6.11 o 
   4   9   2       85.90       89.16      8.56 o 
   5   9   2       82.31       97.83     13.98 o 
   6   9   2      121.62      132.48     11.47 o 
   7   9   2      135.35      138.47     12.68 o 
   8   9   2       16.59       22.27      4.45 o 
   9   9   2       19.18       14.70      3.50 o 
  10   9   2       78.62      101.50     16.21 o 
  11   9   2        9.02       14.71      3.85 o 
  12   9   2        4.70       12.30      7.06 o 
   0  10   2       30.62       27.21      8.41 o 
   1  10   2       12.64       25.20      8.01 o 
   2  10   2       80.35       84.09     16.27 o 
   3  10   2       18.16       33.33      9.52 o 
   4  10   2       68.37       86.20     20.07 o 
   5  10   2       29.01       29.63      5.40 o 
   6  10   2        4.38       19.35      5.05 o 
   7  10   2        8.75       22.87      7.20 o 
   8  10   2       32.86       35.86      6.39 o 
   0  11   2        4.12       14.92     13.52 o 
   1  11   2        0.63       11.90      4.35 o 
   2  11   2        8.03       26.47      8.22 o 
   4   0   3     1523.57     1304.05     12.90 o 
   6   0   3     1328.01     1528.58     18.54 o 
   8   0   3      206.35      212.07     10.21 o 
  10   0   3      737.91      844.66     27.24 o 
  12   0   3      238.70      256.56     26.15 o 
  14   0   3      141.73      185.99     28.85 o 
  16   0   3      190.46      137.22     18.16 o 
  18   0   3       18.04       13.05      5.29 o 
  20   0   3       74.42       71.05     13.87 o 
   1   1   3     8431.68     8502.23     72.03 o 
   2   1   3       39.55       51.24      2.89 o 
   3   1   3     8525.03     8557.14    144.27 o 
   4   1   3     1459.47     1307.63     16.52 o 
   5   1   3      593.44      600.41      7.46 o 
   6   1   3     1047.81      977.30      9.41 o 
   7   1   3     2083.45     2218.88     24.84 o 
   8   1   3      380.26      365.11     11.60 o 
   9   1   3      556.61      571.81     11.41 o 
  10   1   3       68.25       69.55      4.00 o 
  11   1   3      156.60      164.30      8.56 o 
  12   1   3       18.92       16.89      2.39 o 
  13   1   3       39.38       42.52      5.27 o 
  14   1   3       42.59       28.70      3.67 o 
  15   1   3      114.63      126.91      9.12 o 
  16   1   3       29.97       27.74      4.18 o 
  17   1   3       86.22       64.39      8.10 o 
  18   1   3      100.23       97.71      9.38 o 
  19   1   3        1.14        8.68      3.15 o 
  20   1   3       46.79       35.71     12.46 o 
   1   2   3     9226.27     9728.56     88.09 o 
   2   2   3    33539.57    36530.89    203.06 o 
   3   2   3     8201.24     8414.04     76.19 o 
   4   2   3      541.79      583.92     13.11 o 
   5   2   3     2234.73     2212.17     20.02 o 
   6   2   3     2135.56     2121.19     19.65 o 
   7   2   3      799.41      815.39     11.51 o 
   8   2   3       24.06       26.68      2.21 o 
   9   2   3      418.37      429.29      8.44 o 
  10   2   3     1134.60     1059.91     21.78 o 
  11   2   3      243.92      233.90     13.06 o 
  12   2   3       96.98       74.28      9.30 o 
  13   2   3        9.80       16.23      2.49 o 
  14   2   3       20.49       15.33      3.49 o 
  15   2   3       27.78       27.75      4.10 o 
  16   2   3      123.69      120.45     11.26 o 
  17   2   3      381.86      379.75     15.76 o 
  18   2   3       57.60       46.60     10.17 o 
  19   2   3        1.23        3.82      3.49 o 
  20   2   3       35.60       31.84      6.41 o 
   1   3   3     2297.09     2357.92     35.94 o 
   2   3   3     2896.48     2863.13     35.48 o 
   3   3   3      974.14     1021.81     18.72 o 
   4   3   3       31.76       38.64      5.05 o 
   5   3   3       24.44       29.03      3.59 o 
   6   3   3     1618.74     1660.97     39.23 o 
   7   3   3      145.77      152.73      8.03 o 
   8   3   3      144.19      106.59      9.58 o 
   9   3   3       99.88      107.68      8.18 o 
  10   3   3      238.75      216.43     16.15 o 
  11   3   3      275.35      254.77      9.31 o 
  12   3   3     1281.06     1217.11     19.34 o 
  13   3   3      110.03      102.70     11.24 o 
  14   3   3       88.97       75.16      7.37 o 
  15   3   3       52.67       50.04      6.01 o 
  16   3   3       21.82       29.29      6.14 o 
  17   3   3       16.16       16.04      3.65 o 
  18   3   3       98.96       75.87      8.16 o 
  19   3   3      171.67      155.41     13.02 o 
   1   4   3      897.60      864.58     18.23 o 
   2   4   3     3768.97     3804.26     44.23 o 
   3   4   3     2357.60     2514.56     33.97 o 
   4   4   3      291.17      315.60     14.47 o 
   5   4   3      365.43      326.52     26.14 o 
   6   4   3        3.35        7.90      3.08 o 
   7   4   3      434.15      421.71     24.51 o 
   8   4   3      359.80      388.90     27.73 o 
   9   4   3      627.37      665.09     17.98 o 
  10   4   3      577.16      535.13     23.34 o 
  11   4   3     2002.49     1973.16     85.18 o 
  12   4   3      193.57      156.05     16.12 o 
  13   4   3      116.62      131.15     11.87 o 
  14   4   3       21.23       17.20      4.86 o 
  15   4   3       55.97       45.91      7.61 o 
  16   4   3       64.55       44.68      7.87 o 
  17   4   3        5.74       10.46      2.81 o 
  18   4   3       23.11       31.36      6.28 o 
  19   4   3       28.31       22.21     13.57 o 
   1   5   3       53.96       57.87      6.90 o 
   2   5   3      213.55      241.91     19.16 o 
   3   5   3      674.53      654.70     13.32 o 
   4   5   3      183.06      159.35      9.76 o 
   5   5   3       19.27       21.89      3.98 o 
   6   5   3      268.58      320.76     22.22 o 
   7   5   3        9.72       13.54      3.60 o 
   8   5   3      432.93      379.27     15.43 o 
   9   5   3      179.32      166.53     14.48 o 
  10   5   3     1030.99     1103.67     34.19 o 
  11   5   3      657.21      688.77     25.59 o 
  12   5   3       31.58       28.25      5.26 o 
  13   5   3      212.34      206.23     17.78 o 
  14   5   3      269.07      295.74     15.72 o 
  15   5   3       43.02       59.10      8.54 o 
  16   5   3       14.34       57.20     22.83 o 
  17   5   3       11.44       23.14      5.06 o 
  18   5   3       31.40       48.62      9.10 o 
   1   6   3      459.60      407.64     17.12 o 
   2   6   3      532.61      588.30     14.24 o 
   3   6   3       81.80       80.80     12.60 o 
   4   6   3      296.37      271.64     16.65 o 
   5   6   3      325.11      326.08     15.86 o 
   6   6   3       50.70       62.25      7.72 o 
   7   6   3       50.72       49.42     11.91 o 
   8   6   3     1257.36     1257.83     52.89 o 
   9   6   3       70.36       87.41      6.82 o 
  10   6   3      112.50      141.14     13.53 o 
  11   6   3        6.33       13.69      4.51 o 
  12   6   3       59.07       55.51      7.73 o 
  13   6   3      107.22      110.41     13.17 o 
  14   6   3        6.17        5.06      6.21 o 
  15   6   3      239.60      219.75     18.85 o 
  16   6   3       91.23      123.58     19.92 o 
  17   6   3       24.53        9.86     10.87 o 
   1   7   3       26.13       25.33      6.21 o 
   2   7   3       15.25       33.28      6.02 o 
   3   7   3      215.73      216.84     14.38 o 
   4   7   3      148.95      162.86     11.50 o 
   5   7   3      299.40      307.45     14.53 o 
   6   7   3       44.19       39.04      5.70 o 
   7   7   3      305.34      332.91     16.45 o 
   8   7   3      117.38      133.46     10.20 o 
   9   7   3      374.18      413.38     17.10 o 
  10   7   3      134.49      105.20     10.56 o 
  11   7   3       16.73       14.34      5.79 o 
  12   7   3       67.90       56.43      8.88 o 
  13   7   3       21.39       24.19      5.27 o 
  14   7   3      120.89      125.82     11.99 o 
  15   7   3       73.63       62.38     26.09 o 
  16   7   3       92.65       92.44     16.81 o 
   1   8   3      162.52      150.07     13.91 o 
   2   8   3       12.59       12.12      3.78 o 
   3   8   3       33.59       26.31      6.20 o 
   4   8   3      192.14      181.53     14.09 o 
   5   8   3       38.00       40.98      5.64 o 
   6   8   3       23.63       24.26      4.45 o 
   7   8   3      281.84      297.06     21.26 o 
   8   8   3      385.89      392.87     16.68 o 
   9   8   3       26.85       29.34      5.84 o 
  10   8   3      173.13      167.59     10.66 o 
  11   8   3       48.57       60.61      9.48 o 
  12   8   3       35.30       39.05      7.04 o 
  13   8   3       23.51       19.38      5.33 o 
  14   8   3       65.08       76.86     14.63 o 
   1   9   3      186.45      172.97      8.58 o 
   2   9   3       67.87       56.68      7.36 o 
   3   9   3       85.36       55.55      8.08 o 
   4   9   3       27.01       15.98      4.06 o 
   5   9   3       69.55       69.72      8.71 o 
   6   9   3      157.84      158.40     12.68 o 
   7   9   3       26.19       40.01     11.04 o 
   8   9   3       30.29       38.60      5.79 o 
   9   9   3       33.76       28.87      6.85 o 
  10   9   3       74.17       77.97      9.66 o 
  11   9   3       30.83       30.34      5.71 o 
  12   9   3       13.68       30.42     11.28 o 
   1  10   3       54.51       50.95      7.77 o 
   2  10   3        9.78       10.22      5.17 o 
   3  10   3       33.16       34.44      6.03 o 
   4  10   3        0.77       22.00      4.64 o 
   5  10   3       92.51      111.13     11.17 o 
   6  10   3        9.75       20.53      4.87 o 
   7  10   3        9.22       11.60      3.93 o 
   8  10   3       14.08       24.44      4.93 o 
   1  11   3       21.82       21.81      5.31 o 
   2  11   3       19.79       23.37      5.17 o 
   0   0   4    16195.63    17231.67     78.43 o 
   2   0   4      612.19      702.83     13.08 o 
   4   0   4     2358.51     2520.94     29.38 o 
   6   0   4     1522.65     1579.16     21.84 o 
   8   0   4     1719.36     1665.97     24.26 o 
  10   0   4        4.20        9.19      2.21 o 
  12   0   4      226.57      230.14     11.84 o 
  14   0   4      137.85      123.95     17.33 o 
  16   0   4       72.73       73.96      9.76 o 
  18   0   4       65.09       48.11      9.04 o 
  20   0   4       14.79       15.81      4.88 o 
   0   1   4      365.27      431.93     13.80 o 
   1   1   4     5957.39     6202.74     40.14 o 
   2   1   4       32.73       43.17      2.39 o 
   3   1   4     8426.89     8799.00     45.36 o 
   5   1   4      982.13      966.19      6.66 o 
   6   1   4      685.52      651.43      7.60 o 
   7   1   4      613.08      636.32      9.61 o 
   8   1   4      562.65      575.20     13.04 o 
   9   1   4       85.65       86.94      5.31 o 
  10   1   4       96.32       91.72      6.08 o 
  11   1   4       71.29       73.31      5.01 o 
  12   1   4      208.77      214.60      9.41 o 
  13   1   4      148.57      153.77     10.00 o 
  14   1   4       32.30       27.60      5.50 o 
  15   1   4      210.72      195.11      8.76 o 
  16   1   4       50.10       39.71      6.25 o 
  17   1   4       41.64       36.40      5.36 o 
  18   1   4       14.23        4.61      2.73 o 
  19   1   4       22.49       19.37     10.29 o 
  20   1   4       23.69       19.24      5.65 o 
   0   2   4     6181.19     6041.15    173.15 o 
   1   2   4     1780.64     1752.53     22.18 o 
   2   2   4     6855.15     7339.59     47.08 o 
   3   2   4     1132.20     1325.08     11.16 o 
   4   2   4     6733.16     6829.67     48.43 o 
   5   2   4     2447.24     2347.15     19.96 o 
   6   2   4     2348.41     2717.59     26.70 o 
   7   2   4     1189.87     1193.04     22.75 o 
   8   2   4     3275.12     3386.98     40.74 o 
   9   2   4       69.57       64.81      3.55 o 
  10   2   4      225.47      225.31      9.07 o 
  11   2   4      127.85      120.76      7.69 o 
  12   2   4       36.18       38.18      3.96 o 
  13   2   4        0.03        9.88      2.27 o 
  14   2   4      187.10      193.01      9.54 o 
  15   2   4       69.84       64.13      6.59 o 
  16   2   4       15.35       21.11      4.03 o 
  17   2   4      142.02      146.72     10.53 o 
  18   2   4       59.79       59.64      8.07 o 
  19   2   4       27.64       22.58      4.34 o 
  20   2   4       10.73        8.57      4.91 o 
   0   3   4      682.81      617.97     11.59 o 
   1   3   4     1909.93     1970.33     35.07 o 
   2   3   4     6297.12     6677.29     61.08 o 
   3   3   4      888.02      932.29     14.50 o 
   4   3   4     6072.12     6364.94     65.80 o 
   5   3   4       13.35       20.38      2.53 o 
   6   3   4      284.04      281.08     11.17 o 
   7   3   4        2.45       10.64      3.55 o 
   8   3   4      131.11      155.44     12.67 o 
   9   3   4       63.92       59.86      7.25 o 
  10   3   4      112.57      111.30      8.45 o 
  11   3   4      235.89      231.07     27.46 o 
  12   3   4      382.29      404.51     16.12 o 
  13   3   4      136.75      128.52     11.32 o 
  14   3   4       35.13       29.56      4.78 o 
  15   3   4       60.85       60.25      6.50 o 
  16   3   4        0.11        9.93      4.10 o 
  17   3   4       45.81       43.21      7.22 o 
  18   3   4       29.91       40.76      6.92 o 
  19   3   4       47.63       36.86      6.97 o 
   0   4   4     1027.01     1074.92     24.46 o 
   1   4   4      692.76      711.28     22.01 o 
   2   4   4       68.27       66.05      3.38 o 
   3   4   4     3243.44     3443.99     42.84 o 
   4   4   4     2386.20     2419.07     38.39 o 
   5   4   4     2268.08     2260.33     63.91 o 
   6   4   4      177.15      144.55     13.52 o 
   7   4   4       31.07       32.93      4.13 o 
   8   4   4      335.66      358.13     10.02 o 
   9   4   4      640.01      638.51     32.70 o 
  10   4   4      248.47      278.42     28.76 o 
  11   4   4     2146.97     2195.37     81.93 o 
  12   4   4      280.03      266.32     15.62 o 
  13   4   4      206.07      212.32     11.11 o 
  14   4   4       18.79       24.91      5.06 o 
  15   4   4       18.13       22.67      8.35 o 
  16   4   4       14.28       13.06      3.91 o 
  17   4   4        0.67        6.65      4.18 o 
  18   4   4        7.69        8.66      3.23 o 
  19   4   4       12.93       19.04     11.34 o 
   0   5   4      552.83      558.44     16.13 o 
   1   5   4      565.05      638.39     12.39 o 
   2   5   4     1966.46     1922.27     34.66 o 
   3   5   4       48.49       58.26      4.06 o 
   4   5   4       26.23       31.72      5.13 o 
   5   5   4       33.12       34.65      4.33 o 
   6   5   4      925.09      952.59     22.08 o 
   7   5   4      397.79      403.00     10.46 o 
   8   5   4      158.80      118.65     12.31 o 
   9   5   4      267.60      306.14     35.44 o 
  10   5   4       94.74       90.57     10.02 o 
  11   5   4      120.61      122.44      9.61 o 
  12   5   4       28.07       31.94      5.18 o 
  13   5   4      253.58      273.00     15.25 o 
  14   5   4      393.43      367.16     20.25 o 
  15   5   4      113.94      114.62      6.34 o 
  16   5   4       33.73       37.41     10.67 o 
  17   5   4       13.31       25.02      6.26 o 
  18   5   4        9.86       10.65      3.71 o 
   0   6   4       50.45       72.15     10.35 o 
   1   6   4       19.94       24.68      4.92 o 
   2   6   4       36.39       46.61      5.76 o 
   3   6   4      636.87      592.71     38.53 o 
   4   6   4      241.47      242.82     12.49 o 
   5   6   4        6.63       23.93      4.90 o 
   6   6   4      436.90      464.68     25.22 o 
   7   6   4      594.20      633.10     22.77 o 
   8   6   4       78.34       70.48      6.86 o 
   9   6   4      151.58      190.14     19.10 o 
  10   6   4      116.64      121.41      9.99 o 
  11   6   4      309.30      304.42     33.50 o 
  12   6   4       80.51       81.85     10.49 o 
  13   6   4       26.18       20.76      7.99 o 
  14   6   4       50.21       57.12     12.80 o 
  15   6   4       94.28       92.05     24.45 o 
  16   6   4      402.16      449.29     41.78 o 
  17   6   4       44.41       44.15      9.16 o 
   0   7   4       13.21       10.07      4.88 o 
   1   7   4       30.03       32.72      5.62 o 
   2   7   4       15.06       12.29      2.65 o 
   3   7   4       67.66       70.78      6.85 o 
   4   7   4      270.68      236.63     17.52 o 
   5   7   4       72.44       59.74      6.23 o 
   6   7   4       47.77       68.00      7.10 o 
   7   7   4       31.41       34.97      7.03 o 
   8   7   4       73.89       81.61      7.14 o 
   9   7   4       15.78       22.40      4.43 o 
  10   7   4       75.78       68.41      6.90 o 
  11   7   4       13.00       23.25      8.91 o 
  12   7   4       89.53      113.44     13.66 o 
  13   7   4       24.17       29.74      5.55 o 
  14   7   4       24.98       22.73      5.75 o 
  15   7   4       21.21       14.18      4.42 o 
   0   8   4      144.23      132.36     22.30 o 
   1   8   4      103.42       97.97      8.16 o 
   2   8   4       96.93       91.60      7.78 o 
   3   8   4       83.12       88.81      8.49 o 
   4   8   4      157.72      152.13     12.34 o 
   5   8   4       25.21       29.84      5.35 o 
   6   8   4      155.38      195.29     13.63 o 
   7   8   4      139.72      158.45     13.92 o 
   8   8   4      260.65      262.32      8.63 o 
   9   8   4       35.64       44.63      7.17 o 
  10   8   4       44.21       56.96      7.48 o 
  11   8   4       35.52       39.33      5.52 o 
  12   8   4       15.59       23.07      4.94 o 
  13   8   4       25.24       28.53      6.06 o 
  14   8   4       32.24       29.84      6.78 o 
   0   9   4       33.29       34.88     16.19 o 
   1   9   4      113.35      120.12      7.66 o 
   2   9   4      212.01      191.12      9.48 o 
   3   9   4      114.27      113.18      7.08 o 
   4   9   4       44.71       35.34     10.54 o 
   5   9   4      238.00      206.08     17.79 o 
   6   9   4      225.63      198.89      9.23 o 
   7   9   4      134.45      149.80     16.28 o 
   8   9   4       22.61       19.02      4.34 o 
   9   9   4       97.91       99.70      9.92 o 
  10   9   4       23.77       24.69      5.69 o 
  11   9   4       56.34       61.31     11.76 o 
   0  10   4        1.95       23.74      7.94 o 
   1  10   4       27.60       22.98      5.65 o 
   2  10   4        4.59       26.59      6.95 o 
   3  10   4       87.77       53.82     12.02 o 
   4  10   4      331.27      369.32     38.00 o 
   5  10   4      120.02      126.50     18.30 o 
   6  10   4      174.54      168.54     11.33 o 
   7  10   4       12.83       23.99      5.90 o 
   8  10   4       16.52       33.38      5.79 o 
   0  11   4       28.66       24.03     11.40 o 
   1  11   4       10.33       19.45      6.39 o 
   2   0   5    52731.48    58763.63   2611.81 o 
   4   0   5      154.08      179.87      8.35 o 
   6   0   5     3368.34     3543.55     57.34 o 
   8   0   5     2355.37     2315.27     35.48 o 
  10   0   5       81.13       90.13      6.11 o 
  12   0   5        3.18        7.00      4.81 o 
  14   0   5       22.09       16.66      4.62 o 
  16   0   5      337.92      303.65     29.97 o 
  18   0   5       40.49       38.21      7.47 o 
  20   0   5       48.69       33.03     13.63 o 
   1   1   5     1194.11     1203.21      9.64 o 
   2   1   5      636.74      622.48      9.78 o 
   4   1   5       79.80       71.98      8.35 o 
   5   1   5      503.57      513.84     20.03 o 
   6   1   5      188.49      182.89      6.69 o 
   7   1   5      110.86      133.43      4.76 o 
   8   1   5      510.35      535.04     10.55 o 
   9   1   5       10.60       17.24      1.91 o 
  10   1   5       12.12       12.37      1.59 o 
  11   1   5      314.84      311.76      7.81 o 
  12   1   5       69.10       72.59      7.66 o 
  13   1   5      142.58      149.14      9.56 o 
  14   1   5       37.82       35.86      5.03 o 
  15   1   5      137.69      130.63     11.29 o 
  16   1   5      356.70      341.19     29.33 o 
  17   1   5       79.54       52.72      6.38 o 
  18   1   5       32.13       34.72      8.04 o 
  19   1   5       36.16       47.29     14.43 o 
  20   1   5       31.24       16.64      7.73 o 
   1   2   5     1522.10     1558.83     21.59 o 
   2   2   5      295.16      263.17      9.87 o 
   3   2   5     1442.28     1279.14     12.00 o 
   4   2   5     2226.58     2172.92     30.04 o 
   5   2   5     1407.87     1341.41     16.09 o 
   6   2   5      202.28      206.57      7.81 o 
   7   2   5      307.48      338.04     13.08 o 
   8   2   5      188.57      188.93     10.56 o 
   9   2   5       26.57       22.62      5.75 o 
  10   2   5      510.13      525.51     10.00 o 
  11   2   5       81.49       62.21      8.16 o 
  12   2   5     1273.61     1334.71     17.82 o 
  13   2   5      583.16      577.91     14.83 o 
  14   2   5     2193.36     2174.89     57.55 o 
  15   2   5      166.49      152.36      9.22 o 
  16   2   5      163.81      166.24     20.53 o 
  17   2   5        1.31        5.25      3.90 o 
  18   2   5       55.65       51.83      8.17 o 
  19   2   5       96.35       72.55      8.50 o 
  20   2   5       45.81       54.47     10.85 o 
   1   3   5      388.74      366.36      9.37 o 
   2   3   5     6590.36     6703.74     57.22 o 
   3   3   5      156.70      153.05      9.63 o 
   4   3   5     6407.86     6551.56    149.67 o 
   5   3   5     1612.35     1680.20     37.88 o 
   6   3   5      808.64      850.17     11.36 o 
   7   3   5      330.80      347.42      7.41 o 
   8   3   5       34.74       53.67      4.09 o 
   9   3   5      153.24      166.59      9.59 o 
  10   3   5     1178.51     1111.33     20.91 o 
  11   3   5      153.75      131.32      9.02 o 
  12   3   5     1129.55     1057.73     30.16 o 
  13   3   5       11.76        8.47      3.40 o 
  14   3   5        3.21        9.84      4.49 o 
  15   3   5       87.06       99.71     10.40 o 
  16   3   5       19.15       28.17      7.27 o 
  17   3   5       72.27       77.58      8.45 o 
  18   3   5        0.33        6.05      2.47 o 
  19   3   5       21.01       35.24      5.68 o 
   1   4   5     2224.30     2227.65     24.88 o 
   2   4   5      553.25      626.52     22.49 o 
   3   4   5     3493.24     3819.42     84.96 o 
   4   4   5     1208.84     1156.13     21.88 o 
   5   4   5      562.33      540.34     27.60 o 
   6   4   5      793.16      881.79     47.97 o 
   7   4   5      164.32      145.69      9.58 o 
   8   4   5      108.00       95.11      6.82 o 
   9   4   5      574.76      584.01     25.60 o 
  10   4   5       94.80       93.53      9.20 o 
  11   4   5      570.72      573.70     22.88 o 
  12   4   5       41.24       40.24      3.95 o 
  13   4   5      318.90      355.58     27.77 o 
  14   4   5      453.89      442.85     21.56 o 
  15   4   5       66.69       61.05     18.78 o 
  16   4   5       40.84       41.39      8.01 o 
  17   4   5       11.96       18.54      4.31 o 
  18   4   5       10.28       15.77      4.81 o 
  19   4   5       26.00       30.88      6.14 o 
   1   5   5     1038.18     1085.42     30.48 o 
   2   5   5       17.24       12.73      3.62 o 
   3   5   5       35.81       34.16      5.14 o 
   4   5   5       82.57      101.51      7.25 o 
   5   5   5      579.98      610.90     17.83 o 
   6   5   5      444.44      438.06     36.77 o 
   7   5   5      559.39      541.32     31.40 o 
   8   5   5       73.24       67.90      6.24 o 
   9   5   5      496.93      512.72     23.72 o 
  10   5   5       15.74       16.61      4.34 o 
  11   5   5      180.40      187.09     12.35 o 
  12   5   5      133.24      126.33     10.35 o 
  13   5   5       14.65       15.40      4.47 o 
  14   5   5      137.76      146.44     10.33 o 
  15   5   5      182.61      148.35      9.10 o 
  16   5   5       49.07       37.94      8.30 o 
  17   5   5       19.19       28.79     14.07 o 
  18   5   5       26.54       12.86      4.55 o 
   1   6   5      143.61      149.37     10.32 o 
   2   6   5      462.48      452.28     12.70 o 
   3   6   5      590.63      518.29     13.42 o 
   4   6   5       34.82       49.81      5.94 o 
   5   6   5      307.76      280.54     12.19 o 
   6   6   5      282.91      276.69     23.24 o 
   7   6   5      347.82      360.52     22.50 o 
   8   6   5       80.62       81.22      7.23 o 
   9   6   5      118.36      127.32     12.11 o 
  10   6   5       37.68       40.89      6.26 o 
  11   6   5       13.26       16.79      3.85 o 
  12   6   5       18.15       11.13      3.44 o 
  13   6   5      167.20      166.73      8.55 o 
  14   6   5       14.95        5.09      4.14 o 
  15   6   5      168.22      152.67     24.68 o 
  16   6   5       32.33       62.03     25.00 o 
  17   6   5       57.58       36.92     15.66 o 
   1   7   5       55.99       56.97      6.30 o 
   2   7   5       78.04       71.07      7.04 o 
   3   7   5      492.42      447.74     15.07 o 
   4   7   5       14.77       27.71      7.35 o 
   5   7   5       33.52       34.87      5.03 o 
   6   7   5      317.35      291.54     13.13 o 
   7   7   5       68.63       73.38      6.65 o 
   8   7   5       19.34       24.85      4.72 o 
   9   7   5       79.84       87.39     16.63 o 
  10   7   5       27.28       28.45      5.10 o 
  11   7   5      126.29      128.54      9.70 o 
  12   7   5       61.20       66.05      7.72 o 
  13   7   5       30.14       65.84     14.95 o 
  14   7   5       17.10       16.09      5.96 o 
  15   7   5       23.50       17.83      7.33 o 
   1   8   5        6.05       12.50      4.80 o 
   2   8   5       32.52       34.43      7.56 o 
   3   8   5       25.27       23.20      4.43 o 
   4   8   5       85.24       78.93     15.74 o 
   5   8   5       49.81       51.64      7.76 o 
   6   8   5      195.23      224.02     13.64 o 
   7   8   5       84.35       79.33      8.36 o 
   8   8   5       24.47       29.51      9.92 o 
   9   8   5       29.11       41.71      6.90 o 
  10   8   5        5.49       10.08      3.22 o 
  11   8   5       69.95       62.80      9.99 o 
  12   8   5       54.40       55.11      8.79 o 
  13   8   5        8.30       10.74      7.14 o 
   1   9   5       12.40       14.13      4.38 o 
   2   9   5       16.89       19.17      8.33 o 
   3   9   5       44.38       61.18      7.62 o 
   4   9   5       21.56       29.18      7.71 o 
   5   9   5      150.42      137.33      7.79 o 
   6   9   5      200.50      230.79     13.98 o 
   7   9   5       74.81       73.21      9.99 o 
   8   9   5       28.97       28.84      7.57 o 
   9   9   5        3.00        9.28      3.84 o 
  10   9   5        2.82       11.48      5.28 o 
  11   9   5        1.57       13.97      4.76 o 
   1  10   5        9.11       25.90      6.69 o 
   2  10   5      114.58      105.22      9.32 o 
   3  10   5       51.82       43.53      6.68 o 
   4  10   5       74.54       84.20     10.27 o 
   5  10   5      233.28      179.32     22.15 o 
   6  10   5      176.04      188.49     16.87 o 
   7  10   5       50.15       58.95      9.40 o 
   8  10   5        6.51       21.76      6.11 o 
   0   0   6     7291.46     7315.63    112.39 o 
   2   0   6      364.98      371.24     45.55 o 
   4   0   6     4974.69     5164.45     35.90 o 
   6   0   6      155.47      224.53     15.79 o 
   8   0   6      147.73      138.19      8.17 o 
  10   0   6      101.23      102.87      7.09 o 
  12   0   6        2.32        6.79      3.19 o 
  14   0   6        5.74        4.97      1.90 o 
  16   0   6       49.61       49.06     15.81 o 
  18   0   6        9.63       22.57     11.58 o 
  20   0   6       33.82       19.39      9.93 o 
   0   1   6      561.69      531.48     13.41 o 
   1   1   6     2274.56     2044.14     24.68 o 
   2   1   6       84.08      122.15      4.85 o 
   3   1   6     3474.61     3509.07     28.44 o 
   4   1   6     8357.91     8830.68    102.08 o 
   5   1   6     1088.05      997.74     30.60 o 
   6   1   6     2969.29     2949.23     28.80 o 
   7   1   6      429.75      473.57     12.04 o 
   8   1   6       17.22       20.13      2.12 o 
   9   1   6       28.19       37.88      3.15 o 
  10   1   6      616.20      630.77     13.04 o 
  11   1   6       73.08       69.27      5.16 o 
  12   1   6        5.86       12.25      1.78 o 
  13   1   6        2.98        8.31      2.46 o 
  14   1   6     1431.39     1454.78     39.08 o 
  15   1   6      412.58      429.69     18.69 o 
  16   1   6      188.25      169.41     13.69 o 
  17   1   6       16.52       14.97      3.90 o 
  18   1   6        6.52       11.78      3.56 o 
  19   1   6        9.47       13.72      4.11 o 
  20   1   6       35.54       57.92     12.16 o 
   0   2   6     4144.90     3971.40     80.30 o 
   1   2   6      989.61      920.67     13.25 o 
   2   2   6      400.57      439.61     15.11 o 
   3   2   6     2303.30     2263.73     31.84 o 
   4   2   6     7138.17     8005.50     88.47 o 
   5   2   6      592.02      627.05     10.59 o 
   6   2   6     1066.01     1128.97     18.82 o 
   7   2   6       74.82       78.98      3.57 o 
   8   2   6       74.02       60.01      4.12 o 
   9   2   6       62.36       68.85      6.37 o 
  10   2   6       91.00       88.95      6.25 o 
  11   2   6      670.25      662.01     17.95 o 
  12   2   6      759.86      770.35     17.63 o 
  13   2   6      603.48      611.89     15.66 o 
  14   2   6       98.21       69.61     18.72 o 
  15   2   6       55.06       54.82      6.41 o 
  16   2   6      130.84      132.90     17.52 o 
  17   2   6      162.78      166.90     25.24 o 
  18   2   6       71.19       68.95      9.52 o 
  19   2   6        0.68        3.53      3.01 o 
  20   2   6        8.00       10.64      4.52 o 
   0   3   6     3887.07     3536.42     70.81 o 
   1   3   6        4.26       12.04      3.16 o 
   2   3   6     1685.80     1822.38     20.40 o 
   3   3   6      775.72      823.05     16.16 o 
   4   3   6      812.77      839.65     11.04 o 
   5   3   6     1139.64     1201.75     23.82 o 
   6   3   6     2410.75     2403.06     29.78 o 
   7   3   6      272.95      251.13      8.64 o 
   8   3   6      133.20      143.85      7.75 o 
   9   3   6      198.61      198.52     11.15 o 
  10   3   6       53.19       44.63      4.30 o 
  11   3   6      728.34      677.49     18.24 o 
  12   3   6      141.70      143.25     10.94 o 
  13   3   6      138.74      129.75      9.59 o 
  14   3   6      241.01      245.69     22.85 o 
  15   3   6        0.25       13.04      7.04 o 
  16   3   6       35.70       48.76      6.76 o 
  17   3   6        3.14        7.30      3.43 o 
  18   3   6        3.91       21.83      4.28 o 
  19   3   6        6.70        7.64      4.13 o 
   0   4   6      113.73       93.34      7.68 o 
   1   4   6     1272.11     1169.61     25.58 o 
   2   4   6      481.61      471.37     11.78 o 
   3   4   6     2602.11     2630.10     37.93 o 
   4   4   6     4440.13     4566.61    113.08 o 
   5   4   6     1534.61     1668.62     65.56 o 
   6   4   6     2488.75     2557.69     58.58 o 
   7   4   6      112.70      114.00      7.12 o 
   8   4   6        8.71       12.13      7.62 o 
   9   4   6      261.54      227.48     16.60 o 
  10   4   6       77.59       65.14      5.47 o 
  11   4   6      604.96      567.18     16.08 o 
  12   4   6       31.32       33.21      4.66 o 
  13   4   6      889.70      890.83     37.83 o 
  14   4   6      599.42      620.34     35.55 o 
  15   4   6      105.66      102.41      9.15 o 
  16   4   6       49.12       45.56      6.67 o 
  17   4   6       52.93       65.17      7.41 o 
  18   4   6        8.79        9.93      8.91 o 
   0   5   6      130.09      111.86     10.72 o 
   1   5   6      155.61      140.13      8.88 o 
   2   5   6      114.98      112.75      6.57 o 
   3   5   6      707.19      696.71     24.58 o 
   4   5   6      223.52      236.69      9.22 o 
   5   5   6     1403.86     1470.05     32.58 o 
   6   5   6     1052.75     1017.77     23.64 o 
   7   5   6      431.52      456.03     25.81 o 
   8   5   6      284.37      298.97     18.75 o 
   9   5   6       77.67       61.70      8.89 o 
  10   5   6       97.88       83.99     15.75 o 
  11   5   6      319.70      336.35     15.17 o 
  12   5   6       29.56       33.91      5.63 o 
  13   5   6        4.65       18.03      6.75 o 
  14   5   6      489.06      496.74     14.83 o 
  15   5   6      298.47      345.31     26.26 o 
  16   5   6      355.55      350.40     26.12 o 
  17   5   6        6.94       10.75      3.68 o 
  18   5   6       10.18       12.15      3.43 o 
   0   6   6      366.34      346.26     64.20 o 
   1   6   6      523.74      476.22     21.20 o 
   2   6   6      517.20      499.30     14.60 o 
   3   6   6       71.53       71.69      6.60 o 
   4   6   6     1013.99      966.85     26.32 o 
   5   6   6      231.34      197.59     15.96 o 
   6   6   6      269.17      260.56     16.99 o 
   7   6   6      135.08      145.78     10.98 o 
   8   6   6       59.02       69.66      8.15 o 
   9   6   6      233.01      245.91     24.50 o 
  10   6   6       46.33       52.45      7.24 o 
  11   6   6       53.11       54.10      7.12 o 
  12   6   6      192.32      147.01     13.52 o 
  13   6   6      103.73      121.85     26.94 o 
  14   6   6      124.75      130.27     19.69 o 
  15   6   6       38.59       26.57     13.75 o 
  16   6   6       15.12       15.81      5.14 o 
   0   7   6      470.69      409.28     26.88 o 
   1   7   6       69.70       71.80      6.84 o 
   2   7   6       81.43       83.41      8.49 o 
   3   7   6       21.20       28.22      4.88 o 
   4   7   6      146.66      149.66     11.11 o 
   5   7   6      239.15      246.56     13.75 o 
   6   7   6      149.56      135.59     10.02 o 
   7   7   6       62.50       62.61      6.44 o 
   8   7   6       10.68       15.15      5.21 o 
   9   7   6       95.04      116.22     10.26 o 
  10   7   6      251.96      252.28     15.66 o 
  11   7   6       32.83       41.07      8.20 o 
  12   7   6       90.13      103.01     18.99 o 
  13   7   6       72.41       52.21     10.30 o 
  14   7   6       58.58       57.69     12.02 o 
  15   7   6        9.08       18.55      5.14 o 
   0   8   6      212.27      198.18     18.44 o 
   1   8   6       50.94       37.49      8.57 o 
   2   8   6       40.13       39.40      6.22 o 
   3   8   6       46.65       50.90      6.15 o 
   4   8   6       55.93       67.10      9.52 o 
   5   8   6      211.32      267.74     13.05 o 
   6   8   6       99.50       83.51      7.83 o 
   7   8   6       12.24       28.38      5.96 o 
   8   8   6       15.48       14.87      6.76 o 
   9   8   6       45.40       57.86      7.75 o 
  10   8   6       34.23       27.52      5.44 o 
  11   8   6        3.62       15.78      5.78 o 
  12   8   6       17.27       14.97      5.35 o 
  13   8   6        4.29       15.62      8.30 o 
   0   9   6       44.52       39.27     11.49 o 
   1   9   6       65.63       70.03      9.00 o 
   2   9   6       12.86       14.29      5.19 o 
   3   9   6       26.52       24.30     10.90 o 
   4   9   6      156.64      145.33      7.89 o 
   5   9   6       71.96       26.87      4.74 o 
   6   9   6       85.69       82.23     15.33 o 
   7   9   6      134.88      147.23     11.48 o 
   8   9   6       58.82       56.88      7.25 o 
   9   9   6       32.15       30.99      5.12 o 
  10   9   6       59.93       49.91      9.06 o 
  11   9   6       28.71       20.31      5.33 o 
   0  10   6       82.24      130.27     14.06 o 
   1  10   6        9.22       12.48      4.49 o 
   2  10   6       16.23       14.68      3.90 o 
   3  10   6      230.01      238.56     18.64 o 
   4  10   6      221.71      220.75     16.42 o 
   5  10   6      162.29      183.46     15.83 o 
   6  10   6      157.64      134.40     10.09 o 
   7  10   6       63.20       64.70      7.95 o 
   8  10   6        7.49       13.35      3.77 o 
   2   0   7     2957.86     2784.40     45.54 o 
   4   0   7     9994.02     9908.96    225.71 o 
   6   0   7    12470.52    13065.84    522.45 o 
   8   0   7     2499.00     2307.87     38.88 o 
  10   0   7      215.94      187.46     12.90 o 
  12   0   7       89.26       94.73      7.89 o 
  14   0   7       35.45       45.10      7.31 o 
  16   0   7       52.43       39.43     13.66 o 
  18   0   7       83.70      109.59     20.92 o 
  20   0   7       84.95       78.04     17.63 o 
   1   1   7     1792.26     1908.40     36.38 o 
   2   1   7      995.06      993.80      7.40 o 
   3   1   7     4927.80     5160.91     42.33 o 
   4   1   7      211.67      200.02      7.21 o 
   5   1   7     1659.99     1728.88     20.14 o 
   6   1   7       63.21       50.80      5.33 o 
   7   1   7      454.26      505.89     10.52 o 
   8   1   7      103.35       88.63      4.15 o 
   9   1   7       20.94       23.37      2.19 o 
  10   1   7       23.87       28.09      2.52 o 
  11   1   7       76.52       82.92      5.28 o 
  12   1   7        7.36       12.90      1.94 o 
  13   1   7      440.13      434.52     11.01 o 
  14   1   7     1683.79     1750.40     55.70 o 
  15   1   7      141.78      143.70     11.20 o 
  16   1   7       36.51       30.55      8.24 o 
  17   1   7        3.39        8.44      2.55 o 
  18   1   7       52.78       66.99     11.13 o 
  19   1   7       10.23       11.97      4.38 o 
  20   1   7       25.37       17.33     14.78 o 
   1   2   7      625.62      682.76     17.09 o 
   2   2   7      216.70      215.27      5.48 o 
   3   2   7      566.63      556.48     14.55 o 
   4   2   7     5530.96     6045.16     99.51 o 
   5   2   7     2366.77     2545.30     33.91 o 
   6   2   7     1051.61     1104.32     39.52 o 
   7   2   7      179.20      161.09     12.30 o 
   8   2   7      269.87      273.88      6.15 o 
   9   2   7       99.60       93.06      4.58 o 
  10   2   7        9.75        7.72      4.33 o 
  11   2   7      412.99      393.57     12.11 o 
  12   2   7     3280.19     3416.31     44.84 o 
  13   2   7      760.05      745.65     43.67 o 
  14   2   7       46.87       36.83      5.31 o 
  15   2   7       42.30       54.20     10.19 o 
  16   2   7      303.22      289.97     18.55 o 
  17   2   7       52.21       36.70      6.40 o 
  18   2   7        2.34        5.39      2.27 o 
  19   2   7        6.37       13.59      6.02 o 
   1   3   7       33.74       29.26      4.05 o 
   2   3   7     2390.78     2565.23     39.46 o 
   3   3   7      271.14      294.82     11.58 o 
   4   3   7     3484.83     4080.05     46.72 o 
   5   3   7      513.95      592.63     10.31 o 
   6   3   7     1377.81     1382.21     29.14 o 
   7   3   7       41.28       34.81      3.16 o 
   8   3   7      207.24      201.95     11.38 o 
   9   3   7      277.56      307.71      9.95 o 
  10   3   7      233.09      251.76     13.13 o 
  11   3   7      157.24      144.41      8.59 o 
  12   3   7      398.59      402.49     12.12 o 
  13   3   7      129.56      145.58      9.17 o 
  14   3   7      582.60      568.15     25.77 o 
  15   3   7       90.84       92.59     10.37 o 
  16   3   7       18.90       17.71      9.23 o 
  17   3   7       13.73       19.90      4.19 o 
  18   3   7       16.61       20.07      3.72 o 
  19   3   7        5.60       13.13      4.18 o 
   1   4   7      249.91      253.16      9.70 o 
   2   4   7      404.01      414.81     18.86 o 
   3   4   7      626.14      572.53     11.20 o 
   4   4   7      294.67      267.52     16.70 o 
   5   4   7     1201.59     1172.75     31.29 o 
   6   4   7     1080.12     1099.82     28.30 o 
   7   4   7      372.07      410.51     11.00 o 
   8   4   7       22.60       17.68      5.09 o 
   9   4   7      272.21      262.37      9.67 o 
  10   4   7       35.06       37.56      4.22 o 
  11   4   7       75.72       83.04      8.17 o 
  12   4   7      173.52      161.61     11.23 o 
  13   4   7      465.64      465.10     31.22 o 
  14   4   7      626.34      641.66     46.22 o 
  15   4   7       96.55      137.01     28.66 o 
  16   4   7      113.79      125.50     14.44 o 
  17   4   7       73.56       88.71      8.84 o 
  18   4   7        9.06       12.03      8.05 o 
   1   5   7        6.04       15.47      3.54 o 
   2   5   7      283.50      303.86     10.17 o 
   3   5   7     1146.53     1144.66     34.02 o 
   4   5   7     1222.77     1179.78     39.18 o 
   5   5   7     1434.52     1495.95     52.83 o 
   6   5   7      122.11      150.37     11.84 o 
   7   5   7      454.10      374.60     24.76 o 
   8   5   7      262.06      220.14     14.61 o 
   9   5   7        9.52        9.01      4.05 o 
  10   5   7       30.68       34.26      5.28 o 
  11   5   7       68.88       80.64      7.99 o 
  12   5   7      216.66      202.18     14.79 o 
  13   5   7       95.29       97.88     25.77 o 
  14   5   7      143.12      126.80     15.43 o 
  15   5   7       56.47       79.08     10.61 o 
  16   5   7      235.31      315.00     23.81 o 
  17   5   7       59.98       51.69     24.00 o 
   1   6   7      485.35      507.17     14.87 o 
   2   6   7      505.89      503.49     26.90 o 
   3   6   7      881.02      849.99     22.82 o 
   4   6   7      517.05      476.66     22.16 o 
   5   6   7      309.49      327.86     13.01 o 
   6   6   7      627.22      656.47     28.68 o 
   7   6   7     1090.25     1136.48     54.35 o 
   8   6   7       26.65       21.72      4.11 o 
   9   6   7       38.39       39.29      5.76 o 
  10   6   7       60.62       52.78     12.23 o 
  11   6   7      153.40      137.16     14.67 o 
  12   6   7        6.68       14.69      3.22 o 
  13   6   7       23.06       43.78     11.52 o 
  14   6   7      159.33      173.73     16.70 o 
  15   6   7       17.05       22.09      6.28 o 
  16   6   7       12.68       32.10      7.99 o 
   1   7   7       26.43       28.45      5.18 o 
   2   7   7      426.83      354.58     19.33 o 
   3   7   7       90.01      104.50      8.32 o 
   4   7   7      200.80      195.53     12.79 o 
   5   7   7      130.68      116.49     11.04 o 
   6   7   7      328.32      270.60     14.17 o 
   7   7   7       45.70       34.27      5.66 o 
   8   7   7       62.29       58.30      7.48 o 
   9   7   7       64.61       59.31     10.82 o 
  10   7   7      167.65      191.52     14.29 o 
  11   7   7       50.94       45.10      6.80 o 
  12   7   7        7.06        8.69      7.67 o 
  13   7   7      231.45      209.42     25.39 o 
  14   7   7       13.24       16.60      5.18 o 
  15   7   7       57.41       39.70     14.69 o 
   1   8   7      156.36      147.25     10.32 o 
   2   8   7       40.31       53.96      8.37 o 
   3   8   7       50.74       49.32      5.74 o 
   4   8   7       26.95       22.69      4.81 o 
   5   8   7       99.37       85.41      8.25 o 
   6   8   7        9.16       14.14      4.50 o 
   7   8   7       11.35       16.53      5.27 o 
   8   8   7       43.30       44.98     10.20 o 
   9   8   7      148.49      152.70     11.45 o 
  10   8   7       11.01       23.92      5.51 o 
  11   8   7       20.70       22.86      7.02 o 
  12   8   7       53.49       57.88      9.47 o 
  13   8   7      216.13      238.12     28.94 o 
   1   9   7       31.17       27.69     12.20 o 
   2   9   7       19.75       21.04      5.40 o 
   3   9   7       59.59       57.56      7.04 o 
   4   9   7       72.55       79.36     13.11 o 
   5   9   7       42.71       21.71      4.75 o 
   6   9   7       71.65       67.21      8.89 o 
   7   9   7       31.69       56.96     11.99 o 
   8   9   7       69.11       94.63     14.96 o 
   9   9   7       98.72       96.13     10.20 o 
  10   9   7       13.71       14.81      5.68 o 
  11   9   7      133.43      144.49     29.94 o 
   1  10   7       36.39       45.18      6.94 o 
   2  10   7      177.41      174.38     15.20 o 
   3  10   7       89.14       57.73     11.06 o 
   4  10   7       75.07       82.01      9.68 o 
   5  10   7      111.27      123.62      9.37 o 
   6  10   7      183.69      207.52     13.79 o 
   7  10   7        6.63       16.43      5.09 o 
   0   0   8     1236.11     1165.56     29.00 o 
   2   0   8     5360.30     5474.29     72.53 o 
   4   0   8     2037.92     2205.39     73.09 o 
   6   0   8     4549.15     4874.77     95.08 o 
   8   0   8      964.39     1051.57     20.00 o 
  10   0   8     2104.75     1973.00     68.70 o 
  12   0   8      161.84      158.03     19.55 o 
  14   0   8     2367.38     2680.01     99.19 o 
  16   0   8      317.98      296.05     50.95 o 
  18   0   8        5.50        8.81      7.46 o 
  20   0   8       11.27       19.45      7.35 o 
   0   1   8     3296.26     3669.23     19.27 o 
   1   1   8      818.89      885.29     14.12 o 
   2   1   8      521.76      566.27      9.46 o 
   3   1   8      936.38      944.62      9.07 o 
   4   1   8     7366.94     7957.88    118.53 o 
   5   1   8     1846.00     1912.97     65.34 o 
   6   1   8      129.68      144.83      8.04 o 
   7   1   8      635.37      620.99     12.32 o 
   8   1   8        2.44        5.27      2.94 o 
   9   1   8      173.91      168.71      9.22 o 
  10   1   8       22.17       22.32      3.09 o 
  11   1   8       87.22       84.57      5.13 o 
  12   1   8      383.39      361.84      7.91 o 
  13   1   8     1083.14     1138.20     25.62 o 
  14   1   8      134.34      108.85     13.48 o 
  15   1   8       90.89       88.58      9.97 o 
  16   1   8      343.52      340.12     32.97 o 
  17   1   8       41.17       41.73      9.47 o 
  18   1   8       20.73       19.72      9.34 o 
  19   1   8        5.66        5.02      5.00 o 
   0   2   8      250.58      330.08     15.98 o 
   1   2   8      335.21      336.32      8.51 o 
   2   2   8       44.78       46.70      2.50 o 
   3   2   8      946.24     1012.69     14.82 o 
   4   2   8      154.09      170.75      4.34 o 
   5   2   8     1216.42     1242.72     52.68 o 
   6   2   8     2737.82     2841.92     39.56 o 
   7   2   8      103.46      118.46      8.94 o 
   8   2   8       72.63       86.74      5.48 o 
   9   2   8       10.95       13.52      3.71 o 
  10   2   8       13.08       12.58      5.53 o 
  11   2   8      824.84      731.55     26.43 o 
  12   2   8       84.81       73.51      8.94 o 
  13   2   8      298.51      296.59     15.66 o 
  14   2   8      203.58      212.41     28.27 o 
  15   2   8       27.90       33.54      5.71 o 
  16   2   8       28.77       23.22      5.04 o 
  17   2   8        4.17       12.50      2.89 o 
  18   2   8       15.31       18.03      4.57 o 
  19   2   8       23.37       22.41      5.74 o 
   0   3   8     3390.99     3068.73    108.43 o 
   1   3   8      126.76      125.06      5.76 o 
   2   3   8      695.08      723.23     10.32 o 
   3   3   8      978.24      982.59     24.77 o 
   4   3   8     1838.25     1855.93     28.56 o 
   5   3   8      919.01     1043.66     16.24 o 
   6   3   8      381.33      398.53     13.60 o 
   7   3   8       77.39       64.21      3.68 o 
   8   3   8      202.37      179.76     11.31 o 
   9   3   8      157.47      152.38      9.24 o 
  10   3   8      342.20      313.85     10.94 o 
  11   3   8      239.91      222.04     13.73 o 
  12   3   8        0.20        4.89      2.98 o 
  13   3   8      208.05      248.29     25.65 o 
  14   3   8      402.93      416.05     20.69 o 
  15   3   8       93.87       81.33     16.84 o 
  16   3   8      190.51      199.23     15.85 o 
  17   3   8       59.03       71.84      7.68 o 
  18   3   8        6.90       10.62      3.89 o 
  19   3   8        1.74       11.98      4.07 o 
   0   4   8      324.45      299.80     11.42 o 
   1   4   8      359.54      354.04     10.75 o 
   2   4   8      229.98      204.08     11.00 o 
   3   4   8      120.36      106.66      6.04 o 
   4   4   8      417.61      449.48     11.27 o 
   5   4   8      500.42      517.80     17.17 o 
   6   4   8      946.14     1009.28     26.48 o 
   7   4   8      224.97      234.22     14.48 o 
   8   4   8       85.81      102.38     10.95 o 
   9   4   8       79.77       72.54      6.72 o 
  10   4   8       13.02       12.18      2.20 o 
  11   4   8       97.68       81.71      5.36 o 
  12   4   8      149.63      151.38     13.14 o 
  13   4   8      704.76      691.42     54.68 o 
  14   4   8      202.40      199.81     16.40 o 
  15   4   8      284.52      306.05     10.96 o 
  16   4   8       79.46       48.80     13.37 o 
  17   4   8       10.61       15.03      6.83 o 
  18   4   8      104.48       96.10     10.66 o 
   0   5   8     1880.60     1714.53     53.10 o 
   1   5   8      276.78      267.22     10.07 o 
   2   5   8      410.09      385.63     14.86 o 
   3   5   8      495.35      500.04     20.49 o 
   4   5   8     5146.75     4964.23    111.81 o 
   5   5   8      563.44      630.06     26.12 o 
   6   5   8       14.90       21.83      5.28 o 
   7   5   8      229.62      203.17     18.92 o 
   8   5   8       30.16       23.64      3.67 o 
   9   5   8       70.07       70.23      6.83 o 
  10   5   8       22.59       25.20      4.18 o 
  11   5   8       12.98       12.10      3.48 o 
  12   5   8       18.80       21.88      4.17 o 
  13   5   8        5.83       15.11      5.04 o 
  14   5   8        8.62       21.34      7.11 o 
  15   5   8       11.01       14.19      7.76 o 
  16   5   8        5.55        8.75      9.20 o 
  17   5   8       18.73       15.87      4.62 o 
   0   6   8     1579.76     1503.74     55.07 o 
   1   6   8      200.79      170.52     11.84 o 
   2   6   8      165.57      137.78     11.02 o 
   3   6   8       48.04       52.72      6.20 o 
   4   6   8      388.73      326.01     31.80 o 
   5   6   8      757.02      785.09     39.79 o 
   6   6   8     1439.36     1482.89     38.72 o 
   7   6   8      469.99      485.90     18.92 o 
   8   6   8       67.90       66.98      7.23 o 
   9   6   8       50.19       42.40     10.91 o 
  10   6   8      376.42      382.12     19.79 o 
  11   6   8      172.24      186.92     12.13 o 
  12   6   8       24.61       29.37      8.00 o 
  13   6   8      138.47      120.75      8.94 o 
  14   6   8       83.11       68.04     11.61 o 
  15   6   8        2.91       14.33      4.35 o 
  16   6   8       19.56       20.77      6.23 o 
   0   7   8       16.46       13.92      7.32 o 
   1   7   8       59.74       54.82      9.50 o 
   2   7   8      127.97      130.78      9.94 o 
   3   7   8      215.59      186.10     14.17 o 
   4   7   8      220.03      258.65     35.34 o 
   5   7   8       49.92       41.66      5.78 o 
   6   7   8      174.39      165.65      9.24 o 
   7   7   8       11.48       23.11      4.68 o 
   8   7   8       37.04       43.61      9.75 o 
   9   7   8       11.32       17.33      6.54 o 
  10   7   8        7.49       22.41      6.36 o 
  11   7   8      117.55      113.55      9.83 o 
  12   7   8       11.86       19.37      7.12 o 
  13   7   8        2.50       11.50      5.16 o 
  14   7   8      235.75      222.96     16.13 o 
  15   7   8       86.12       83.69     11.21 o 
   0   8   8      184.70      179.60     14.68 o 
   1   8   8       37.35       40.84     14.33 o 
   2   8   8       55.17       58.53     12.60 o 
   3   8   8       51.41       50.41      8.82 o 
   4   8   8      471.05      447.64     23.78 o 
   5   8   8        0.81       11.33      3.98 o 
   6   8   8      196.94      171.68     14.37 o 
   7   8   8       17.30       21.25      4.79 o 
   8   8   8       48.51       59.88      7.66 o 
   9   8   8        2.79       11.06      4.48 o 
  10   8   8       11.39       24.98      6.68 o 
  11   8   8        0.21       12.43      4.97 o 
  12   8   8      204.21      224.48     21.05 o 
  13   8   8      132.50      127.79     13.66 o 
   0   9   8       24.29       23.93     10.49 o 
   1   9   8       22.69       50.26      7.69 o 
   2   9   8       54.26       69.64      7.92 o 
   3   9   8      164.98      189.62     17.90 o 
   4   9   8      359.91      365.61     22.99 o 
   5   9   8      233.16      261.78     27.22 o 
   6   9   8       26.87       21.65      7.89 o 
   7   9   8       30.58       44.16      7.17 o 
   8   9   8       38.65       30.96      5.31 o 
   9   9   8       58.57      105.31     20.98 o 
  10   9   8        8.32       13.94      5.15 o 
   0  10   8        4.85       12.45      9.20 o 
   1  10   8      117.94      122.62     20.47 o 
   2  10   8       65.92       77.65      7.76 o 
   3  10   8       31.70       37.35      6.55 o 
   4  10   8      101.45       98.34     17.55 o 
   5  10   8      109.26      111.85     10.19 o 
   6  10   8       68.42       64.42      8.01 o 
   7  10   8       57.72       81.64     13.09 o 
   2   0   9     1347.15     1422.29     39.94 o 
   4   0   9       17.67       19.09      2.46 o 
   6   0   9     8578.43     8953.87    203.41 o 
   8   0   9      662.80      722.37     26.71 o 
  10   0   9      304.73      310.81      8.35 o 
  12   0   9       34.38       34.18      4.71 o 
  14   0   9     2214.49     2333.58    101.35 o 
  16   0   9      100.92       84.15     23.86 o 
  18   0   9       28.69       46.54     16.57 o 
   1   1   9     1175.36     1194.31     12.35 o 
   2   1   9     2431.88     2461.51     24.80 o 
   3   1   9      125.92      102.44      3.40 o 
   4   1   9      829.59      832.97     15.57 o 
   5   1   9     4654.96     5115.81     75.56 o 
   6   1   9     1209.41     1406.30     23.19 o 
   7   1   9      743.88      736.38     21.69 o 
   8   1   9       17.09       16.56      2.91 o 
   9   1   9      236.95      269.93      9.10 o 
  10   1   9      259.55      226.87     17.91 o 
  11   1   9       60.93       72.02      5.82 o 
  12   1   9     1337.14     1307.53     22.22 o 
  13   1   9     1276.75     1310.00     29.79 o 
  14   1   9      227.90      250.21     20.51 o 
  15   1   9      256.29      251.85     33.80 o 
  16   1   9      173.97      167.22     14.87 o 
  17   1   9      109.65      121.86     16.53 o 
  18   1   9        3.86        6.64      6.35 o 
  19   1   9        8.86        8.89      5.22 o 
   1   2   9     1468.08     1510.37     16.60 o 
   2   2   9      602.28      624.32     17.40 o 
   3   2   9     1888.11     2059.06     20.97 o 
   4   2   9     1703.53     1884.19     32.80 o 
   5   2   9      696.17      729.42     39.42 o 
   6   2   9      274.22      249.08     16.49 o 
   7   2   9      173.72      185.24      9.65 o 
   8   2   9       80.89       96.96      8.80 o 
   9   2   9       62.73       50.11      5.07 o 
  10   2   9       22.57       34.33     10.12 o 
  11   2   9      253.67      200.77     24.52 o 
  12   2   9      542.40      506.25     19.31 o 
  13   2   9      231.40      246.76     16.09 o 
  14   2   9      275.44      254.65     28.36 o 
  15   2   9        9.11       16.50      5.59 o 
  16   2   9        0.34       12.83      2.89 o 
  17   2   9       78.93       48.70     13.90 o 
  18   2   9       28.10       34.12     10.11 o 
  19   2   9        7.69       11.18      9.73 o 
   1   3   9      440.89      477.12     16.48 o 
   2   3   9       39.68       47.77      3.06 o 
   3   3   9      647.93      678.17     19.28 o 
   4   3   9      129.15      132.49      6.23 o 
   5   3   9      492.19      467.84     18.64 o 
   6   3   9       15.52       24.12      3.90 o 
   7   3   9       83.64       64.25     10.29 o 
   8   3   9       73.62       40.65      8.42 o 
   9   3   9      151.51      140.27     11.59 o 
  10   3   9       52.39       66.17      8.71 o 
  11   3   9      133.46      113.75     14.47 o 
  12   3   9      671.06      708.63     37.11 o 
  13   3   9      474.77      486.82     25.71 o 
  14   3   9      443.81      469.63     32.86 o 
  15   3   9        7.02       13.94      3.67 o 
  16   3   9       24.80       24.40      8.09 o 
  17   3   9        3.43        9.92      3.90 o 
  18   3   9       35.28       42.62     32.41 o 
   1   4   9      673.43      691.32     28.53 o 
   2   4   9      127.94      140.66      8.97 o 
   3   4   9       29.42       32.86      3.88 o 
   4   4   9      215.12      205.59     15.34 o 
   5   4   9       13.44       17.38      5.26 o 
   6   4   9      296.77      315.35     11.61 o 
   7   4   9       63.62       68.19      7.20 o 
   8   4   9        6.55       13.42      2.13 o 
   9   4   9        7.19        5.00      4.77 o 
  10   4   9       73.66       60.80      4.59 o 
  11   4   9      102.06       95.01      5.17 o 
  12   4   9      246.42      200.91     22.87 o 
  13   4   9      247.55      203.67     12.24 o 
  14   4   9      258.23      279.80     30.42 o 
  15   4   9       24.78       19.16      5.08 o 
  16   4   9      123.50      115.66      9.98 o 
  17   4   9        2.05        5.59      2.84 o 
  18   4   9       83.97      101.91     22.02 o 
   1   5   9      438.22      371.69     14.10 o 
   2   5   9      462.05      439.32     10.77 o 
   3   5   9      298.63      298.13      9.86 o 
   4   5   9       14.34       16.56      2.96 o 
   5   5   9      100.58      125.12     10.87 o 
   6   5   9      164.16      161.77     12.93 o 
   7   5   9      297.22      298.30     16.51 o 
   8   5   9       49.13       38.89      5.63 o 
   9   5   9        7.52        9.81      5.97 o 
  10   5   9       20.52       29.91     11.88 o 
  11   5   9      219.63      200.19     15.07 o 
  12   5   9      208.47      182.51     15.52 o 
  13   5   9       22.04       16.76      4.90 o 
  14   5   9       13.93       19.52      5.73 o 
  15   5   9       36.28       62.31     22.45 o 
  16   5   9       90.93       82.35     13.81 o 
  17   5   9       37.76       46.88     16.78 o 
   1   6   9      122.11      106.79      8.60 o 
   2   6   9      323.81      304.20     15.65 o 
   3   6   9      586.27      558.00     43.33 o 
   4   6   9      172.73      149.28     27.48 o 
   5   6   9     1082.36     1098.34     30.01 o 
   6   6   9      475.33      437.43     30.51 o 
   7   6   9      131.49      137.65     10.16 o 
   8   6   9      160.31      184.46     12.05 o 
   9   6   9       17.05       20.86      4.38 o 
  10   6   9       95.39       83.97      8.46 o 
  11   6   9      234.15      203.46     17.55 o 
  12   6   9       96.98      102.68     11.06 o 
  13   6   9       75.58       76.04     10.69 o 
  14   6   9        8.10        8.82      5.05 o 
  15   6   9       57.82       72.34     11.87 o 
  16   6   9       28.02       19.47      6.36 o 
   1   7   9      100.45       89.87      7.74 o 
   2   7   9      151.21      122.87      8.55 o 
   3   7   9      389.22      410.82     17.85 o 
   4   7   9        7.34        9.88      7.30 o 
   5   7   9      273.43      296.05     12.86 o 
   6   7   9       64.55       56.77      6.56 o 
   7   7   9      325.94      266.16     14.16 o 
   8   7   9       14.85       19.35      3.90 o 
   9   7   9       31.97       26.08      5.27 o 
  10   7   9       95.00       94.12     19.30 o 
  11   7   9       23.88       45.70      8.97 o 
  12   7   9      149.77      140.52     19.04 o 
  13   7   9       65.68       85.93     11.16 o 
  14   7   9       57.45       84.84     30.38 o 
   1   8   9       45.87       46.73      6.32 o 
   2   8   9      283.33      303.21     18.32 o 
   3   8   9      551.76      538.35     35.62 o 
   4   8   9      244.31      270.50     15.58 o 
   5   8   9      222.55      199.17     17.97 o 
   6   8   9        3.03       22.31      4.86 o 
   7   8   9      111.98      100.96     11.07 o 
   8   8   9       37.11       23.62      8.40 o 
   9   8   9       93.76       88.18      8.01 o 
  10   8   9      114.44      130.05     15.37 o 
  11   8   9       26.84       35.94      7.66 o 
  12   8   9      133.24      168.43     13.18 o 
   1   9   9       48.15       46.72      7.02 o 
   2   9   9       43.75       59.94      8.43 o 
   3   9   9      258.37      251.73     16.24 o 
   4   9   9       66.97       62.88      8.20 o 
   5   9   9       73.59       67.84      9.48 o 
   6   9   9       31.96       23.58      7.60 o 
   7   9   9       10.81       14.85      3.83 o 
   8   9   9       36.92       28.16      5.49 o 
   9   9   9       49.06       49.33      8.97 o 
  10   9   9       33.06       32.33      8.36 o 
   1  10   9       19.54       24.59     11.05 o 
   2  10   9        9.73       19.24      4.55 o 
   3  10   9       31.70       30.86      5.55 o 
   4  10   9       86.14       88.42     11.94 o 
   5  10   9       40.38       48.82      8.66 o 
   6  10   9        7.61       15.97      4.24 o 
   0   0  10      725.60      648.21     13.65 o 
   2   0  10     3674.45     3927.55     78.45 o 
   4   0  10      127.85      129.06      8.97 o 
   6   0  10      254.95      259.60      7.10 o 
   8   0  10       77.98       68.88      5.27 o 
  10   0  10      967.45      922.16     46.54 o 
  12   0  10       17.74       15.42      4.22 o 
  14   0  10      823.82      813.44     91.61 o 
  16   0  10       11.74        8.93      6.23 o 
  18   0  10      284.46      260.62     60.94 o 
   0   1  10       19.84       25.59      6.84 o 
   1   1  10      161.93      144.85      7.02 o 
   2   1  10       35.42       43.00      2.22 o 
   3   1  10      443.91      455.15     12.94 o 
   4   1  10      757.84      841.03     21.93 o 
   5   1  10      439.12      465.18     30.08 o 
   6   1  10      947.49      876.51     17.36 o 
   7   1  10      925.30      938.24     18.88 o 
   8   1  10     1762.06     1661.62     41.58 o 
   9   1  10      266.65      251.05     21.43 o 
  10   1  10       89.77       91.53      7.27 o 
  11   1  10      770.33      710.06     29.46 o 
  12   1  10      106.14      105.84     11.42 o 
  13   1  10      297.30      301.53     15.09 o 
  14   1  10      738.60      785.28     38.43 o 
  15   1  10      223.82      214.71     32.77 o 
  16   1  10      144.71      153.88     22.48 o 
  17   1  10       21.24       30.11      9.37 o 
  18   1  10        0.61        9.87      5.58 o 
  19   1  10       20.10       27.91      7.92 o 
   0   2  10      324.51      306.08     16.89 o 
   1   2  10      350.90      311.28     11.62 o 
   2   2  10       13.45       26.73      1.85 o 
   3   2  10      752.63      836.41     23.49 o 
   4   2  10     1944.69     1968.04     23.96 o 
   5   2  10      619.30      630.10     22.69 o 
   6   2  10      720.67      708.36     15.27 o 
   7   2  10       65.55       72.00      6.30 o 
   8   2  10       10.09        8.51      1.78 o 
   9   2  10       75.81       74.70      6.55 o 
  10   2  10      346.78      359.99     27.00 o 
  11   2  10      225.79      225.89     16.01 o 
  12   2  10     1050.95      987.97     75.60 o 
  13   2  10      156.96      155.67     14.93 o 
  14   2  10      173.98      164.82      9.79 o 
  15   2  10       14.29       13.75      3.71 o 
  16   2  10      111.17      108.78      9.47 o 
  17   2  10       27.87       27.42     25.09 o 
  18   2  10       60.13       77.01     13.51 o 
  19   2  10        6.47       19.86      6.29 o 
   0   3  10       92.34       85.95      9.55 o 
   1   3  10      116.81      119.27      5.73 o 
   2   3  10      306.49      293.85     14.06 o 
   3   3  10        1.93       11.13      3.24 o 
   4   3  10       17.47       17.57      3.73 o 
   5   3  10      129.13      140.55      8.53 o 
   6   3  10      229.80      235.54      6.48 o 
   7   3  10       94.51       95.27     10.74 o 
   8   3  10      223.67      241.79     18.60 o 
   9   3  10       29.46       38.06      5.65 o 
  10   3  10        8.07       13.83      5.91 o 
  11   3  10      171.07      164.55     13.61 o 
  12   3  10       20.47       29.98     13.67 o 
  13   3  10      300.66      295.11     17.57 o 
  14   3  10       60.98       70.69      8.83 o 
  15   3  10       55.14       45.89      7.40 o 
  16   3  10       40.15       45.98      6.60 o 
  17   3  10       47.89       35.06      8.29 o 
  18   3  10       27.35       20.68      8.34 o 
   0   4  10      232.71      217.19     13.08 o 
   1   4  10      193.05      221.13     19.88 o 
   2   4  10       82.17       56.74      4.85 o 
   3   4  10       90.66       93.90      7.31 o 
   4   4  10      374.32      355.24     10.49 o 
   5   4  10       67.53       56.83      6.94 o 
   6   4  10      282.14      295.23     11.38 o 
   7   4  10      130.05      135.25     10.11 o 
   8   4  10       13.50       12.09      2.48 o 
   9   4  10       11.13       14.91      6.65 o 
  10   4  10       20.18       26.73     11.53 o 
  11   4  10       31.34       30.54      5.33 o 
  12   4  10       12.54       21.58     10.31 o 
  13   4  10        7.84       12.73      5.24 o 
  14   4  10       72.96       68.59      9.44 o 
  15   4  10       53.81       65.04      8.69 o 
  16   4  10       63.31       68.97     12.48 o 
  17   4  10       55.77       59.36     11.44 o 
  18   4  10        8.00       17.89      5.91 o 
   0   5  10      101.46       88.82      9.41 o 
   1   5  10       27.99       29.35      8.41 o 
   2   5  10      100.71       84.36      7.83 o 
   3   5  10      139.91      123.99      8.97 o 
   4   5  10       65.44       64.87      6.16 o 
   5   5  10      105.74      108.91      9.26 o 
   6   5  10       13.88       19.60      3.93 o 
   7   5  10      474.77      461.72     10.22 o 
   8   5  10       76.72       70.44     16.45 o 
   9   5  10       79.91       87.22     12.41 o 
  10   5  10        2.87        8.75      2.74 o 
  11   5  10      137.50      119.06     15.81 o 
  12   5  10       87.12       87.55     17.45 o 
  13   5  10       14.81       25.14      7.14 o 
  14   5  10        7.77       13.40      6.70 o 
  15   5  10       34.49       24.68     13.43 o 
  16   5  10       39.19       31.14      7.33 o 
  17   5  10       29.45       24.89     13.78 o 
   0   6  10      423.80      383.57     19.39 o 
   1   6  10      365.49      389.16     13.48 o 
   2   6  10      431.85      435.78     10.44 o 
   3   6  10      371.90      381.43     11.74 o 
   4   6  10     2005.67     2011.92     55.22 o 
   5   6  10      973.07      938.42     31.48 o 
   6   6  10       18.74       26.57      6.01 o 
   7   6  10       30.99       44.83      8.38 o 
   8   6  10       63.92       64.80      6.98 o 
   9   6  10        3.91       15.05      7.34 o 
  10   6  10       14.95       18.85      7.70 o 
  11   6  10       27.23       25.67      8.79 o 
  12   6  10        0.69       25.25      7.50 o 
  13   6  10        2.36       12.40      4.74 o 
  14   6  10       36.03       39.32     11.31 o 
  15   6  10      168.81      193.26     13.59 o 
  16   6  10        9.78       10.87      3.58 o 
   0   7  10      463.50      470.76     27.91 o 
   1   7  10      949.36      903.11     26.13 o 
   2   7  10      863.64      892.84     51.17 o 
   3   7  10       53.58       53.66     10.68 o 
   4   7  10      286.55      286.89     19.08 o 
   5   7  10        4.75        9.36      4.63 o 
   6   7  10      866.37      869.85     43.01 o 
   7   7  10      235.02      219.49     13.43 o 
   8   7  10      144.49      147.35     19.90 o 
   9   7  10       13.03        7.25      8.71 o 
  10   7  10        1.72        2.11      5.82 o 
  11   7  10       10.68       20.63      7.80 o 
  12   7  10       23.19       43.96      9.97 o 
  13   7  10      391.00      413.66     24.09 o 
  14   7  10        9.10       17.84      8.37 o 
   0   8  10       91.56       87.72     21.83 o 
   1   8  10       90.61       93.48      8.79 o 
   2   8  10       29.42       29.37      5.13 o 
   3   8  10      292.52      264.89     22.65 o 
   4   8  10      379.25      367.99     18.90 o 
   5   8  10      183.08      181.94     18.54 o 
   6   8  10      153.58      130.46     10.16 o 
   7   8  10      110.85      109.38     11.57 o 
   8   8  10      125.65      125.18     12.78 o 
   9   8  10       77.44       93.40     16.23 o 
  10   8  10      124.78      143.70     12.98 o 
  11   8  10      138.77      159.76     13.02 o 
  12   8  10        2.76       21.19      7.10 o 
   0   9  10       11.58       21.42      7.49 o 
   1   9  10       18.82       17.06      4.52 o 
   2   9  10        3.87       10.09      3.56 o 
   3   9  10       16.01       25.78     13.63 o 
   4   9  10      360.27      363.07     44.19 o 
   5   9  10      134.47      126.20     15.97 o 
   6   9  10       34.47       25.12      7.14 o 
   7   9  10       23.88       23.79     13.66 o 
   8   9  10       80.12       69.74      8.81 o 
   9   9  10       57.19       43.66      8.39 o 
  10   9  10       21.90       31.06     17.54 o 
   0  10  10       62.47       90.70     25.39 o 
   1  10  10       27.51       25.46      5.94 o 
   2  10  10       13.96       17.73      4.18 o 
   3  10  10      120.84      127.40     12.15 o 
   4  10  10       19.41       39.20      7.95 o 
   5  10  10        3.99        7.56      5.12 o 
   2   0  11     6269.61     6905.46     87.00 o 
   4   0  11     2515.45     2723.48    130.22 o 
   6   0  11     4985.11     5251.55    142.70 o 
   8   0  11      773.46      741.71     20.36 o 
  10   0  11     5922.31     5547.71    685.58 o 
  12   0  11      696.54      629.12     29.56 o 
  14   0  11      338.97      311.92     56.06 o 
  16   0  11      138.62      166.42     24.09 o 
  18   0  11      107.14      117.47     30.91 o 
   1   1  11     1569.40     1571.85     18.83 o 
   2   1  11     2797.61     2963.89     38.89 o 
   3   1  11     1269.38     1397.36     21.12 o 
   4   1  11     1313.95     1356.11     28.27 o 
   5   1  11      403.41      364.19      7.79 o 
   6   1  11      557.98      443.75     11.65 o 
   7   1  11     1290.70     1145.56     54.90 o 
   8   1  11      939.68      983.02     25.44 o 
   9   1  11      129.59      134.69     11.74 o 
  10   1  11      216.23      240.18     16.27 o 
  11   1  11      614.76      627.10     21.57 o 
  12   1  11      638.73      681.91     40.50 o 
  13   1  11       17.94       22.09     11.08 o 
  14   1  11      101.75      100.71     10.44 o 
  15   1  11      411.78      440.54     38.94 o 
  16   1  11      261.61      302.96     31.03 o 
  17   1  11        0.19        5.85      4.05 o 
  18   1  11        7.53        7.38      3.73 o 
  19   1  11       90.78       62.39     11.62 o 
   1   2  11      295.61      341.27     13.76 o 
   2   2  11     1308.58     1358.61     21.81 o 
   3   2  11       20.00       22.85      2.96 o 
   4   2  11      303.84      271.64      8.04 o 
   5   2  11      309.93      317.74     13.64 o 
   6   2  11       42.61       42.99      6.50 o 
   7   2  11      135.12      150.74     10.66 o 
   8   2  11      257.01      291.38     21.38 o 
   9   2  11      190.59      211.29     17.52 o 
  10   2  11       85.74       78.80      6.38 o 
  11   2  11      445.02      470.34     18.38 o 
  12   2  11      220.26      252.41     31.44 o 
  13   2  11      119.74      112.50     10.36 o 
  14   2  11        8.31       10.34      2.98 o 
  15   2  11      209.84      195.15     12.89 o 
  16   2  11      248.60      282.40     40.22 o 
  17   2  11       30.23       34.81     18.25 o 
  18   2  11       13.43       16.86      7.58 o 
   1   3  11      160.35      168.35      8.14 o 
   2   3  11      981.62      873.81     14.43 o 
   3   3  11       21.10       11.65      3.19 o 
   4   3  11      270.87      231.74     17.30 o 
   5   3  11       10.82       12.91      1.74 o 
   6   3  11     1068.49      884.80     35.08 o 
   7   3  11       27.98       18.18      5.93 o 
   8   3  11       25.38       25.56      4.92 o 
   9   3  11        7.35       10.46      3.84 o 
  10   3  11       61.12       69.02     11.89 o 
  11   3  11       18.70       20.06      4.42 o 
  12   3  11       33.08       24.97      5.75 o 
  13   3  11        7.15       12.23      3.91 o 
  14   3  11       10.74        8.47      2.96 o 
  15   3  11       20.80       17.06      3.52 o 
  16   3  11      271.58      260.32     37.65 o 
  17   3  11       58.01       51.57     16.37 o 
  18   3  11        7.61        2.79      4.27 o 
   1   4  11        9.21       10.03      2.23 o 
   2   4  11      587.71      576.83     15.30 o 
   3   4  11        5.06        8.07      2.05 o 
   4   4  11      284.20      265.59     16.71 o 
   5   4  11      307.74      339.00     15.08 o 
   6   4  11        4.64        7.42      8.74 o 
   7   4  11       22.99       24.14      3.32 o 
   8   4  11      219.49      282.99     17.64 o 
   9   4  11       14.52       23.53      5.65 o 
  10   4  11      288.24      341.89     18.64 o 
  11   4  11       63.07       51.28     15.85 o 
  12   4  11      151.54      154.64     13.00 o 
  13   4  11        7.75        9.55      3.79 o 
  14   4  11       40.36       30.52      6.69 o 
  15   4  11       54.65       81.35     26.21 o 
  16   4  11       73.14       70.29      9.13 o 
  17   4  11        3.67       17.72      6.29 o 
   1   5  11       20.79       19.97      3.73 o 
   2   5  11       83.92       84.74      6.74 o 
   3   5  11       40.36       31.60      5.13 o 
   4   5  11      160.72      135.78     10.90 o 
   5   5  11       16.51       21.69      3.80 o 
   6   5  11      220.43      222.33     18.58 o 
   7   5  11       66.67       62.30      6.15 o 
   8   5  11      230.06      194.96     19.96 o 
   9   5  11       26.94       17.03      3.35 o 
  10   5  11       74.48       85.73     19.69 o 
  11   5  11       21.81       47.01     15.16 o 
  12   5  11      166.24      191.96     10.16 o 
  13   5  11       61.05       59.19     12.75 o 
  14   5  11       14.35       15.28      6.09 o 
  15   5  11      136.17      142.42     32.97 o 
  16   5  11      167.85      181.75     50.60 o 
   1   6  11      214.79      188.69     15.84 o 
   2   6  11       29.62       31.14      4.77 o 
   3   6  11      331.12      332.75     13.75 o 
   4   6  11       25.47       16.28      4.27 o 
   5   6  11        7.41       16.92      4.43 o 
   6   6  11       36.19       40.09      5.51 o 
   7   6  11       32.48       22.76      4.16 o 
   8   6  11       89.62       78.82     10.35 o 
   9   6  11      108.14      117.23     11.42 o 
  10   6  11       97.41      119.74     15.87 o 
  11   6  11       84.90       62.10     10.37 o 
  12   6  11       45.65       44.67     21.68 o 
  13   6  11       19.55       25.16      8.26 o 
  14   6  11       46.37       94.60     37.67 o 
  15   6  11       24.27       17.83     10.49 o 
   1   7  11       70.08       77.10      7.05 o 
   2   7  11     1083.70     1123.10     28.62 o 
   3   7  11      181.76      208.82     10.89 o 
   4   7  11       36.48       40.38      5.71 o 
   5   7  11       49.52       36.50      5.78 o 
   6   7  11      367.73      327.52     24.39 o 
   7   7  11       28.59       27.76      4.77 o 
   8   7  11      112.97      148.87     22.68 o 
   9   7  11       95.32       91.05     13.92 o 
  10   7  11       69.27       90.41     11.31 o 
  11   7  11      120.62      115.06     14.46 o 
  12   7  11       62.75       65.41     12.69 o 
  13   7  11       27.57       38.49     14.22 o 
  14   7  11      102.79      104.14     28.71 o 
   1   8  11       92.59       82.31      9.79 o 
   2   8  11       29.48       25.43      5.63 o 
   3   8  11       52.09       32.07     12.89 o 
   4   8  11       99.59       93.87      8.31 o 
   5   8  11      301.97      317.67     38.26 o 
   6   8  11      214.36      242.07     14.67 o 
   7   8  11      245.44      217.06     15.10 o 
   8   8  11      250.28      293.04     19.52 o 
   9   8  11       56.73       66.69     13.02 o 
  10   8  11        1.67       14.35      5.94 o 
  11   8  11       57.43       56.07      7.99 o 
  12   8  11       46.33       45.70      8.43 o 
   1   9  11       22.57       16.88      4.40 o 
   2   9  11       25.01       34.91      8.52 o 
   3   9  11       46.17       47.89      6.89 o 
   4   9  11       33.14       39.96      9.31 o 
   5   9  11      138.39      164.51     11.59 o 
   6   9  11       24.85       27.65      5.98 o 
   7   9  11       38.24       34.50      8.64 o 
   8   9  11       49.71       43.84      8.39 o 
   9   9  11       33.86       25.14     12.81 o 
   1  10  11        7.17       13.61      3.92 o 
   2  10  11       65.72       62.99     10.57 o 
   3  10  11        1.93        9.97      3.65 o 
   4  10  11       17.57       15.76      6.81 o 
   0   0  12       89.77      105.19      8.65 o 
   2   0  12     4038.19     4648.93     69.16 o 
   4   0  12      965.44      960.26     27.71 o 
   6   0  12     1886.67     2015.60     48.93 o 
   8   0  12      178.17      152.27     12.12 o 
  10   0  12     1885.10     1742.60     26.64 o 
  12   0  12      198.48      176.00     38.49 o 
  14   0  12        1.81       19.80      7.99 o 
  16   0  12       94.46      159.19     31.38 o 
  18   0  12      125.91      172.59     33.38 o 
   0   1  12      741.55      874.82     26.08 o 
   1   1  12      979.16     1069.60     14.04 o 
   2   1  12       13.11       20.12      2.08 o 
   3   1  12      264.54      311.54     16.74 o 
   4   1  12       28.39       19.94      2.98 o 
   5   1  12      201.39      199.34      8.68 o 
   6   1  12       10.46       11.78      3.12 o 
   7   1  12      298.55      293.79     12.95 o 
   8   1  12      182.09      176.01     18.28 o 
   9   1  12      887.84      816.72     26.06 o 
  10   1  12     1309.53     1262.53     27.64 o 
  11   1  12      302.00      308.99     15.89 o 
  12   1  12     1015.48     1053.68     45.23 o 
  13   1  12        0.02        5.09      2.74 o 
  14   1  12        1.92        6.09      3.30 o 
  15   1  12      207.02      250.68     20.91 o 
  16   1  12      118.36      151.42     31.97 o 
  17   1  12        0.91        4.72      9.26 o 
  18   1  12      248.09      250.36     41.27 o 
   0   2  12       94.24       77.40      6.21 o 
   1   2  12     1126.91     1267.51     16.83 o 
   2   2  12      102.38       98.23      5.51 o 
   3   2  12     1009.98     1047.92     14.61 o 
   4   2  12       33.91       34.72      2.17 o 
   5   2  12      138.46      126.27     11.42 o 
   6   2  12        8.27        7.73      3.08 o 
   7   2  12      104.72      106.16     10.51 o 
   8   2  12     1283.52     1358.85     40.62 o 
   9   2  12      144.50      144.69     13.69 o 
  10   2  12      542.36      444.79     43.70 o 
  11   2  12      103.00       86.97      8.18 o 
  12   2  12       16.62       16.67      4.75 o 
  13   2  12       30.42       28.50     11.54 o 
  14   2  12       48.75       50.05      7.45 o 
  15   2  12      118.27      134.60     12.01 o 
  16   2  12      439.82      485.10     45.27 o 
  17   2  12       15.69       15.32      4.66 o 
  18   2  12       84.32       94.05     14.23 o 
   0   3  12     2144.74     2150.53     46.08 o 
   1   3  12       58.63       59.86      3.90 o 
   2   3  12      182.21      169.28     10.15 o 
   3   3  12      278.73      257.76     14.89 o 
   4   3  12       21.33       22.66      2.62 o 
   5   3  12       46.80       47.70      5.72 o 
   6   3  12       54.21       36.13     17.95 o 
   7   3  12      289.55      284.60     23.04 o 
   8   3  12       36.61       35.09      8.35 o 
   9   3  12       68.03       71.09      7.06 o 
  10   3  12       14.50       15.30      4.95 o 
  11   3  12      166.81      155.92     17.49 o 
  12   3  12       43.39       52.75     11.78 o 
  13   3  12       71.41       71.07      8.63 o 
  14   3  12       16.73       27.05      4.93 o 
  15   3  12       91.53      113.07     19.82 o 
  16   3  12       40.94       33.17      8.42 o 
  17   3  12       39.09       28.74      7.51 o 
  18   3  12       40.61       33.05      8.00 o 
   0   4  12       42.37       43.04      5.83 o 
   1   4  12      216.09      190.68     11.67 o 
   2   4  12       66.30       47.03      4.86 o 
   3   4  12      102.91      100.88      9.70 o 
   4   4  12       10.91       11.64      2.53 o 
   5   4  12       51.91       50.57      5.60 o 
   6   4  12       71.62       64.01      6.15 o 
   7   4  12       59.90       55.89      6.43 o 
   8   4  12       46.30       47.73      9.70 o 
   9   4  12       35.57       42.95      8.47 o 
  10   4  12       48.78       60.27      8.24 o 
  11   4  12       13.08       13.43      5.65 o 
  12   4  12        4.01        9.99      4.33 o 
  13   4  12       16.78       25.80      6.20 o 
  14   4  12       19.28       36.23      7.27 o 
  15   4  12       21.87       26.66      6.78 o 
  16   4  12       19.13       22.88      6.10 o 
  17   4  12       57.86       52.86     11.52 o 
   0   5  12      336.96      339.55     21.30 o 
   1   5  12       37.36       26.44      3.98 o 
   2   5  12       85.96       84.11      7.01 o 
   3   5  12       81.67       82.67     10.18 o 
   4   5  12      118.05      110.83     15.58 o 
   5   5  12      199.49      163.65     11.24 o 
   6   5  12       81.96       68.58      7.41 o 
   7   5  12       50.96       46.01      6.56 o 
   8   5  12      220.96      175.64     11.28 o 
   9   5  12      113.53       83.47     22.79 o 
  10   5  12       15.76       33.52     14.13 o 
  11   5  12       62.10       55.98      9.40 o 
  12   5  12      117.74      139.19     25.56 o 
  13   5  12        7.58        9.76      4.28 o 
  14   5  12       18.96       23.01     11.61 o 
  15   5  12       67.35       58.05     12.21 o 
  16   5  12      159.13      144.65     32.00 o 
   0   6  12     3929.02     3757.57    176.62 o 
   1   6  12     1644.12     1432.35    119.22 o 
   2   6  12     1375.59     1320.89     34.86 o 
   3   6  12       58.30       57.20      7.74 o 
   4   6  12       33.72       31.83      4.19 o 
   5   6  12       13.47       17.61      4.03 o 
   6   6  12       11.16       12.01      3.60 o 
   7   6  12      113.14       90.56     10.53 o 
   8   6  12      354.88      336.03     17.69 o 
   9   6  12      103.49       97.90     12.46 o 
  10   6  12       55.87       48.81      9.41 o 
  11   6  12      172.50      152.96     12.37 o 
  12   6  12       88.96       82.92     17.78 o 
  13   6  12       37.13       49.36      9.78 o 
  14   6  12       65.16       91.01     29.35 o 
  15   6  12       18.18       12.08      4.14 o 
   0   7  12      172.92      183.12     10.74 o 
   1   7  12       17.54       17.40      3.73 o 
   2   7  12      721.87      738.66     22.28 o 
   3   7  12      849.35      761.17     27.86 o 
   4   7  12      108.78      123.21     10.90 o 
   5   7  12      196.16      184.61     15.23 o 
   6   7  12      303.06      251.65     19.96 o 
   7   7  12       95.00       98.00     19.04 o 
   8   7  12        6.57       13.33      6.28 o 
   9   7  12      274.12      273.38     26.59 o 
  10   7  12      110.44      103.70     12.14 o 
  11   7  12       86.60       78.09     10.25 o 
  12   7  12        0.14       21.39      6.58 o 
  13   7  12        6.62        6.61      5.37 o 
   0   8  12       13.10       18.37     14.90 o 
   1   8  12       56.99       63.56     12.04 o 
   2   8  12       87.07       70.75      8.12 o 
   3   8  12       95.67       78.83     10.28 o 
   4   8  12       12.47       19.48      3.90 o 
   5   8  12       43.15       42.54     10.83 o 
   6   8  12       72.72       69.02      8.27 o 
   7   8  12      191.72      210.55     16.23 o 
   8   8  12        5.18       17.23      9.77 o 
   9   8  12       41.94       24.53     13.57 o 
  10   8  12        3.37       11.63      5.15 o 
  11   8  12        1.41       14.94      5.06 o 
   0   9  12      143.32      126.59     12.40 o 
   1   9  12       27.66       39.64      7.65 o 
   2   9  12       16.14       21.42      4.80 o 
   3   9  12       34.00       42.22      6.16 o 
   4   9  12        5.85       18.69      4.10 o 
   5   9  12        7.87       15.67      7.17 o 
   6   9  12       79.93       98.78     12.93 o 
   7   9  12      170.45      161.43     15.33 o 
   8   9  12       63.44       50.66     15.96 o 
   0  10  12       60.53       67.23     17.42 o 
   1  10  12       40.37       57.53      7.15 o 
   2  10  12       37.94       34.56      6.57 o 
   3  10  12       24.63       15.98      5.46 o 
   2   0  13      776.72      873.19     22.52 o 
   4   0  13      230.60      167.59     15.71 o 
   6   0  13       87.73       88.99      8.19 o 
   8   0  13     2259.38     2309.99     43.92 o 
  10   0  13     1827.83     1712.61     66.76 o 
  12   0  13      185.93      192.16     40.08 o 
  14   0  13       63.08       46.83     12.11 o 
  16   0  13       41.10       86.97     17.86 o 
  18   0  13      103.23       96.78     20.51 o 
   1   1  13     1210.35     1348.91     24.11 o 
   2   1  13      109.41       87.45      4.72 o 
   3   1  13      521.13      489.73     11.09 o 
   4   1  13      362.74      380.59      9.59 o 
   5   1  13       74.60       72.92      4.36 o 
   6   1  13      448.45      486.56     14.95 o 
   7   1  13      127.47      126.47      9.99 o 
   8   1  13      179.91      180.18     28.23 o 
   9   1  13     4630.79     4100.62    167.90 o 
  10   1  13      547.60      509.56     14.95 o 
  11   1  13      370.73      416.66     20.33 o 
  12   1  13      302.56      324.44     22.31 o 
  13   1  13       32.29       36.09     12.68 o 
  14   1  13        5.92       11.46      4.89 o 
  15   1  13       56.58       58.39     10.58 o 
  16   1  13       29.67       43.41      8.31 o 
  17   1  13       53.95       69.25     14.37 o 
  18   1  13       51.99       36.71      7.84 o 
   1   2  13     1172.30     1309.79     33.95 o 
   2   2  13      352.84      325.46     12.26 o 
   3   2  13      558.73      526.06     10.98 o 
   4   2  13       61.99       55.70      5.92 o 
   5   2  13        7.55        5.49      3.01 o 
   6   2  13      389.42      391.60     25.67 o 
   7   2  13      226.84      222.50     32.03 o 
   8   2  13     1432.39     1510.83     44.86 o 
   9   2  13      412.19      473.37     16.09 o 
  10   2  13       68.92       91.63     12.71 o 
  11   2  13      265.76      311.82     17.15 o 
  12   2  13       68.08       55.23      7.12 o 
  13   2  13        3.53        1.11      2.16 o 
  14   2  13      113.67      110.83     14.88 o 
  15   2  13       48.73       59.79     11.31 o 
  16   2  13       63.47       68.94     10.96 o 
  17   2  13       14.46       20.68      7.20 o 
  18   2  13        1.20        9.20      4.52 o 
   1   3  13       19.71       13.83      2.53 o 
   2   3  13       42.08       61.02      5.23 o 
   3   3  13      122.20      118.93      9.71 o 
   4   3  13      231.08      211.90     13.41 o 
   5   3  13       37.39       34.11      4.86 o 
   6   3  13       35.60       36.58      5.72 o 
   7   3  13       61.81       84.33      8.98 o 
   8   3  13      656.07      675.26     22.67 o 
   9   3  13      169.50      172.24     16.64 o 
  10   3  13      780.27      802.51     36.70 o 
  11   3  13       53.42       33.37     11.44 o 
  12   3  13      107.93      111.72     25.50 o 
  13   3  13      149.16      150.36     13.96 o 
  14   3  13       81.89       68.54      8.68 o 
  15   3  13      115.40      126.64     21.21 o 
  16   3  13      328.39      366.52     23.71 o 
  17   3  13       90.37       67.60     12.25 o 
   1   4  13      384.23      368.20      9.32 o 
   2   4  13       41.41       35.01      4.46 o 
   3   4  13      247.26      243.24     13.48 o 
   4   4  13        6.64       11.62      3.65 o 
   5   4  13       11.61       10.45      2.16 o 
   6   4  13       17.03       15.55      4.52 o 
   7   4  13      458.47      402.26     14.55 o 
   8   4  13       12.93       18.33      6.69 o 
   9   4  13       62.63       57.04      7.52 o 
  10   4  13       55.11       53.07      9.45 o 
  11   4  13        2.35        5.94      3.27 o 
  12   4  13       51.54       43.70      7.23 o 
  13   4  13       14.12       17.73      4.81 o 
  14   4  13       20.80       20.86      5.89 o 
  15   4  13        7.91       25.61      8.11 o 
  16   4  13       24.95       41.95     10.25 o 
  17   4  13      118.70      158.27     38.70 o 
   1   5  13      421.92      387.97     27.57 o 
   2   5  13      271.59      242.12     17.74 o 
   3   5  13      459.53      417.25     14.85 o 
   4   5  13       54.40       51.72      7.51 o 
   5   5  13      216.68      201.70     14.02 o 
   6   5  13       52.48       53.87      7.30 o 
   7   5  13      115.93      111.94      7.80 o 
   8   5  13      174.29      138.65     10.73 o 
   9   5  13       29.74       12.73      9.67 o 
  10   5  13       19.32       24.60      7.34 o 
  11   5  13       19.56       23.38      8.87 o 
  12   5  13       22.95       26.39      7.52 o 
  13   5  13       34.59       36.93      9.41 o 
  14   5  13        5.23       27.08     15.10 o 
  15   5  13       98.28      119.23     28.35 o 
  16   5  13        5.36        4.47      7.40 o 
   1   6  13     1409.75     1406.94     39.37 o 
   2   6  13     1071.16     1035.77     42.59 o 
   3   6  13      297.86      279.69     11.81 o 
   4   6  13      265.66      282.72     15.77 o 
   5   6  13       38.49       31.38      6.97 o 
   6   6  13      157.74      163.14     29.74 o 
   7   6  13      145.58      119.33     10.98 o 
   8   6  13        9.91       14.90      3.32 o 
   9   6  13       75.13       81.42     26.09 o 
  10   6  13      106.70      118.05     11.55 o 
  11   6  13       45.34       32.49     14.72 o 
  12   6  13        4.54        9.42      6.96 o 
  13   6  13        7.03       10.12      8.29 o 
  14   6  13       28.90       13.75      4.66 o 
   1   7  13      342.57      327.43     23.38 o 
   2   7  13      223.27      236.76     13.51 o 
   3   7  13      118.85      117.14      9.94 o 
   4   7  13      148.00      175.37     14.39 o 
   5   7  13       12.53       22.59      4.32 o 
   6   7  13       17.25       15.46      3.37 o 
   7   7  13        1.79        6.91      2.51 o 
   8   7  13        3.91       20.04      6.57 o 
   9   7  13      169.13      198.76     17.93 o 
  10   7  13       44.59       54.05     17.04 o 
  11   7  13      241.32      222.33     22.28 o 
  12   7  13       53.89       38.18     10.14 o 
  13   7  13       63.68       93.79     19.74 o 
   1   8  13       40.73       26.06      5.62 o 
   2   8  13       92.28       85.88      9.25 o 
   3   8  13       15.57       15.10      7.81 o 
   4   8  13       10.90       25.49      6.38 o 
   5   8  13       31.47       31.61      8.89 o 
   6   8  13      179.83      174.46     14.52 o 
   7   8  13       84.82       79.53      8.49 o 
   8   8  13      247.80      274.00     21.15 o 
   9   8  13       37.55       29.31     11.17 o 
  10   8  13       63.62       78.00      9.74 o 
  11   8  13       34.70       35.78      7.75 o 
   1   9  13       99.42       86.44      7.46 o 
   2   9  13       26.90       35.95      5.58 o 
   3   9  13      119.86      128.39     13.17 o 
   4   9  13      107.15      126.46     13.58 o 
   5   9  13       12.47       15.37      6.06 o 
   6   9  13        1.84       13.77      4.72 o 
   7   9  13       10.85        8.06      6.57 o 
   8   9  13      143.65      119.69     13.70 o 
   0   0  14     1329.49     1372.29     32.14 o 
   2   0  14      478.15      560.48     13.37 o 
   4   0  14       40.84       34.45      5.23 o 
   6   0  14      661.08      617.93     14.04 o 
   8   0  14      135.15      115.63     13.00 o 
  10   0  14     1264.31     1085.01     84.80 o 
  12   0  14     1265.63     1206.12     98.66 o 
  14   0  14       30.59       25.09     12.11 o 
  16   0  14       92.29      105.89     20.51 o 
  18   0  14      508.21      651.22    105.13 o 
   0   1  14     3458.47     3571.10    100.54 o 
   1   1  14      435.82      449.75     14.33 o 
   2   1  14      208.51      216.71     13.81 o 
   3   1  14      568.72      548.79     13.95 o 
   4   1  14      816.56      741.63     18.94 o 
   5   1  14       78.47       77.96      5.49 o 
   6   1  14     1313.58     1346.38     38.42 o 
   7   1  14      303.15      284.61     21.30 o 
   8   1  14     1461.25     1450.67     47.83 o 
   9   1  14     1558.75     1468.16     36.51 o 
  10   1  14     1786.12     1715.01     46.00 o 
  11   1  14      111.78      118.57     15.02 o 
  12   1  14       93.63       97.86      8.56 o 
  13   1  14      126.17      139.26     20.85 o 
  14   1  14      267.57      327.33     40.40 o 
  15   1  14        0.64       11.93      3.54 o 
  16   1  14       21.58       23.13      6.46 o 
  17   1  14       73.28       66.06     17.46 o 
  18   1  14       18.79       28.24      7.05 o 
   0   2  14     6496.66     7075.88    281.63 o 
   1   2  14     1310.13     1455.73     42.21 o 
   2   2  14       23.48       19.45      2.72 o 
   3   2  14       65.13       63.26      4.71 o 
   4   2  14      274.11      234.29     14.92 o 
   5   2  14       77.23       73.29      6.78 o 
   6   2  14      214.59      187.74     23.98 o 
   7   2  14      151.46      152.72     15.34 o 
   8   2  14      660.74      668.24     25.34 o 
   9   2  14      208.31      210.21     33.78 o 
  10   2  14       53.05       48.83      7.91 o 
  11   2  14      121.25      114.63     21.68 o 
  12   2  14       76.13       69.98      9.65 o 
  13   2  14       52.62       72.91      7.89 o 
  14   2  14        6.54       17.16      5.50 o 
  15   2  14       69.76       83.32     12.46 o 
  16   2  14      121.88      108.75     16.72 o 
  17   2  14       15.66       24.11      7.26 o 
   0   3  14      321.93      309.76     10.49 o 
   1   3  14      177.37      173.23     13.05 o 
   2   3  14     1536.77     1608.60     37.56 o 
   3   3  14      223.85      206.23     12.30 o 
   4   3  14      110.03      125.95      8.05 o 
   5   3  14        3.01        6.44      1.35 o 
   6   3  14       23.36       31.22      4.88 o 
   7   3  14       28.57       28.15      5.14 o 
   8   3  14       56.58       65.60     11.08 o 
   9   3  14      389.46      360.83     15.88 o 
  10   3  14       21.38       21.67      4.62 o 
  11   3  14       27.65       28.99      8.41 o 
  12   3  14       53.56       44.50      7.09 o 
  13   3  14       40.28       39.86      5.53 o 
  14   3  14       86.84       67.86     10.31 o 
  15   3  14       17.59       18.77     13.49 o 
  16   3  14       33.27       48.40      9.41 o 
  17   3  14       15.68       23.00      6.87 o 
   0   4  14     1222.33     1151.24     57.94 o 
   1   4  14      980.54      955.43     37.65 o 
   2   4  14       72.97       53.80      7.82 o 
   3   4  14       40.07       33.62      4.03 o 
   4   4  14       87.78       86.88      6.55 o 
   5   4  14      140.79      126.60     13.32 o 
   6   4  14       59.78       59.02      6.21 o 
   7   4  14       63.57       48.61      9.25 o 
   8   4  14       59.43       51.69     16.01 o 
   9   4  14        9.75       12.86      3.83 o 
  10   4  14      346.23      325.59     40.95 o 
  11   4  14      125.01      158.00     19.03 o 
  12   4  14       10.24       13.81      3.39 o 
  13   4  14       11.57       17.37      5.14 o 
  14   4  14        9.61        8.62      4.67 o 
  15   4  14       82.46       83.07     14.34 o 
  16   4  14      155.95      242.62     32.08 o 
   0   5  14     4608.68     4546.91    143.35 o 
   1   5  14      448.50      425.42     10.41 o 
   2   5  14      521.68      523.71     22.15 o 
   3   5  14      122.57      116.20     13.89 o 
   4   5  14      238.89      215.79     15.22 o 
   5   5  14       39.35       31.68      3.81 o 
   6   5  14        3.84        2.95      2.16 o 
   7   5  14      162.66      122.86      9.30 o 
   8   5  14      775.94      691.46     35.65 o 
   9   5  14       17.60       12.08      4.55 o 
  10   5  14      137.91      133.56     19.66 o 
  11   5  14       18.96       49.03      8.84 o 
  12   5  14       15.96        8.38      4.25 o 
  13   5  14       18.61       17.72      5.00 o 
  14   5  14       28.91       21.95      5.05 o 
  15   5  14        2.18        9.70      4.82 o 
   0   6  14      658.63      673.63     28.62 o 
   1   6  14       57.23       59.97      6.82 o 
   2   6  14     1075.03     1057.54     29.92 o 
   3   6  14      194.53      205.53      8.36 o 
   4   6  14       35.95       32.00      8.59 o 
   5   6  14      107.32      108.89     13.57 o 
   6   6  14        9.05        9.45      4.46 o 
   7   6  14       16.80       20.41      6.15 o 
   8   6  14        7.94        9.08      4.66 o 
   9   6  14       90.96       84.27     15.10 o 
  10   6  14      128.18      118.88     14.93 o 
  11   6  14       34.72       19.70      5.50 o 
  12   6  14        5.65       33.54      8.12 o 
  13   6  14       41.86       47.54     19.51 o 
  14   6  14       28.61       54.01     27.62 o 
   0   7  14      137.35      116.67     15.10 o 
   1   7  14       89.03       97.94      8.61 o 
   2   7  14       72.27       60.31      7.15 o 
   3   7  14       14.83        7.49      3.88 o 
   4   7  14       23.37       16.82      5.08 o 
   5   7  14        6.05       10.32      3.09 o 
   6   7  14       72.48       74.35     10.02 o 
   7   7  14       23.76       16.16      5.13 o 
   8   7  14        8.70       14.43      7.76 o 
   9   7  14       28.44       29.36      8.98 o 
  10   7  14       95.72      109.45     12.39 o 
  11   7  14       69.59      100.60     20.21 o 
  12   7  14       33.42       35.63      8.64 o 
   0   8  14       81.98       86.08     13.37 o 
   1   8  14       37.83       46.71      6.77 o 
   2   8  14       10.39       11.35      4.80 o 
   3   8  14       53.72       50.72      7.19 o 
   4   8  14        5.20       12.01      3.53 o 
   5   8  14       17.19       26.36      6.38 o 
   6   8  14       22.67       44.59      7.85 o 
   7   8  14        8.73       18.92      4.91 o 
   8   8  14       20.03       17.35      6.96 o 
   9   8  14       42.13       40.39      7.87 o 
  10   8  14       36.80       50.28     10.37 o 
   0   9  14      259.31      230.65     22.50 o 
   1   9  14       82.54       72.51      7.79 o 
   2   9  14       11.85       17.60      3.91 o 
   3   9  14       24.96       36.56      5.79 o 
   4   9  14       17.33       19.99      5.91 o 
   5   9  14       44.61       41.50      8.21 o 
   6   9  14       21.01       18.80      5.05 o 
   7   9  14       77.09       67.90     11.47 o 
   2   0  15      149.65      152.03     10.93 o 
   4   0  15       15.76       16.90      7.58 o 
   6   0  15      951.73      943.95     24.29 o 
   8   0  15       26.39       23.93      6.14 o 
  10   0  15      524.89      606.85     69.52 o 
  12   0  15        7.65        7.52      3.82 o 
  14   0  15      125.24      159.90     22.57 o 
  16   0  15      190.11      209.20     45.01 o 
   1   1  15       26.04       36.43      4.25 o 
   2   1  15       85.65       97.28      8.67 o 
   3   1  15      227.15      216.65     14.30 o 
   4   1  15       53.58       44.15      4.08 o 
   5   1  15      590.29      526.17     17.52 o 
   6   1  15       69.41       59.90      6.26 o 
   7   1  15      544.35      506.01     18.08 o 
   8   1  15      112.44       94.97     13.32 o 
   9   1  15      100.16       96.42     10.95 o 
  10   1  15      611.79      578.67     42.20 o 
  11   1  15      345.77      355.34     21.89 o 
  12   1  15       86.84      113.19     17.69 o 
  13   1  15      165.60      164.55     25.65 o 
  14   1  15       12.93       18.67      8.81 o 
  15   1  15       11.22       16.77      6.21 o 
  16   1  15        7.90       10.59     12.81 o 
  17   1  15       57.05       62.03     13.43 o 
   1   2  15      915.63      891.92     20.96 o 
   2   2  15       99.41       99.59      7.75 o 
   3   2  15      145.15      150.28     11.12 o 
   4   2  15       62.08       46.06      3.92 o 
   5   2  15       32.42       28.22      3.41 o 
   6   2  15      376.78      319.53     20.71 o 
   7   2  15       15.50       11.40      3.30 o 
   8   2  15     1234.72     1278.34     61.33 o 
   9   2  15      424.22      421.02     43.63 o 
  10   2  15      180.84      223.22     18.87 o 
  11   2  15       59.88       79.32      8.37 o 
  12   2  15      108.46      114.86     17.32 o 
  13   2  15       84.15       75.69     14.25 o 
  14   2  15      114.80      152.35     24.06 o 
  15   2  15        9.80       20.78      4.98 o 
  16   2  15       61.72       92.46     13.23 o 
  17   2  15       69.92       82.62     13.77 o 
   1   3  15      288.00      317.22     12.98 o 
   2   3  15       35.52       28.46      3.82 o 
   3   3  15       73.76       70.08      5.42 o 
   4   3  15       23.83       20.92      2.69 o 
   5   3  15       13.99       12.26      2.63 o 
   6   3  15      280.80      251.87     22.23 o 
   7   3  15      274.88      291.62     26.46 o 
   8   3  15      853.36      867.78     45.28 o 
   9   3  15      383.03      326.07     22.37 o 
  10   3  15        4.61        7.31      2.70 o 
  11   3  15       25.88       17.19      4.88 o 
  12   3  15       74.24       65.86      7.59 o 
  13   3  15       23.24       19.67      4.05 o 
  14   3  15        7.44       12.11      4.18 o 
  15   3  15       18.31       22.38      7.29 o 
  16   3  15       10.42       17.06      6.17 o 
  17   3  15       20.28       41.94     28.76 o 
   1   4  15      958.37      920.67     27.81 o 
   2   4  15       71.80       58.52      8.27 o 
   3   4  15      148.02      125.28     10.03 o 
   4   4  15       32.91       36.75      4.54 o 
   5   4  15      286.12      247.00     15.98 o 
   6   4  15       10.30        9.67      2.21 o 
   7   4  15      270.19      258.96     16.65 o 
   8   4  15       47.48       32.82      6.53 o 
   9   4  15       79.23       79.69      8.24 o 
  10   4  15      304.52      272.72     15.56 o 
  11   4  15       21.95       32.75      5.98 o 
  12   4  15        0.58       10.09      3.55 o 
  13   4  15       52.17       38.72      7.81 o 
  14   4  15       21.24       17.55      7.05 o 
  15   4  15       76.41      104.78     14.57 o 
  16   4  15       44.42       64.32     11.09 o 
   1   5  15     1897.96     1810.51     46.23 o 
   2   5  15      576.63      534.52     18.74 o 
   3   5  15       83.19       82.54      6.99 o 
   4   5  15      496.48      495.14     29.04 o 
   5   5  15       91.42       91.34      7.15 o 
   6   5  15      316.93      272.83     17.27 o 
   7   5  15      606.60      612.20     78.07 o 
   8   5  15       15.18       32.09      8.39 o 
   9   5  15      203.80      221.61     25.36 o 
  10   5  15       79.53       72.98     10.88 o 
  11   5  15       77.55       51.83     16.34 o 
  12   5  15        3.32        7.11      7.35 o 
  13   5  15        0.82       12.51      3.85 o 
  14   5  15       11.83       16.74      5.20 o 
  15   5  15        9.79       17.63      9.34 o 
   1   6  15       20.88       17.77      4.08 o 
   2   6  15      425.89      403.75     14.38 o 
   3   6  15      578.83      564.02     30.77 o 
   4   6  15      140.76      142.40     15.57 o 
   5   6  15       57.22       52.52      5.99 o 
   6   6  15       34.46       27.78      5.12 o 
   7   6  15        7.17       19.86      5.78 o 
   8   6  15        8.30       16.18      4.98 o 
   9   6  15       94.60       82.48     12.84 o 
  10   6  15       32.89       24.00      7.55 o 
  11   6  15       18.78       17.71      5.44 o 
  12   6  15        8.82       19.20      6.58 o 
  13   6  15        9.21        4.90      5.44 o 
  14   6  15       50.83       60.45     10.88 o 
   1   7  15       20.16       26.97      4.32 o 
   2   7  15       99.45       92.05      8.54 o 
   3   7  15       69.17       57.71      6.47 o 
   4   7  15        6.43       19.47      6.98 o 
   5   7  15        5.59        7.02      3.27 o 
   6   7  15        7.02       16.25      4.27 o 
   7   7  15       24.63       24.20      9.07 o 
   8   7  15       50.31       52.46      9.82 o 
   9   7  15       11.52       26.57      8.23 o 
  10   7  15        3.83       10.08      4.56 o 
  11   7  15        2.32       15.35     10.34 o 
  12   7  15       98.17      163.75     31.17 o 
   1   8  15        2.76       12.34      3.76 o 
   2   8  15       55.91       45.63      5.93 o 
   3   8  15       25.90       23.61      5.49 o 
   4   8  15       12.09       16.19      3.27 o 
   5   8  15       48.35       61.42     10.11 o 
   6   8  15        0.87       22.86      5.39 o 
   7   8  15       22.24       14.76      4.24 o 
   8   8  15       13.59        7.19      5.39 o 
   9   8  15      109.93      106.30     11.73 o 
   1   9  15       21.75       25.78      5.91 o 
   2   9  15       17.19       11.36      3.48 o 
   3   9  15       36.88       41.98      7.07 o 
   4   9  15        3.20        7.88      4.65 o 
   5   9  15       11.36       30.60      7.06 o 
   6   9  15        6.49       16.52      5.19 o 
   0   0  16     3107.32     3102.13    130.75 o 
   2   0  16      308.12      338.70     22.92 o 
   4   0  16      249.24      248.43     25.46 o 
   6   0  16     1887.61     2230.96     62.65 o 
   8   0  16      474.61      461.96     15.60 o 
  10   0  16      325.08      329.37     49.01 o 
  12   0  16      147.16      141.74     33.14 o 
  14   0  16      242.04      276.19     32.08 o 
  16   0  16       26.49       30.15     13.34 o 
   0   1  16       44.06       42.50      5.53 o 
   1   1  16      389.29      378.98     12.15 o 
   2   1  16       48.84       57.99      5.45 o 
   3   1  16      282.91      259.16     21.20 o 
   4   1  16      444.04      392.38     27.96 o 
   5   1  16      435.05      365.13     14.64 o 
   6   1  16      148.18      141.99      8.88 o 
   7   1  16      440.07      431.91     16.50 o 
   8   1  16      109.31       99.64     13.07 o 
   9   1  16      344.79      343.55     24.84 o 
  10   1  16      602.86      623.75     40.14 o 
  11   1  16      486.24      491.82     26.41 o 
  12   1  16       28.46       40.28     10.17 o 
  13   1  16       64.58       47.96      8.39 o 
  14   1  16        3.46       10.23      6.76 o 
  15   1  16       10.52       15.10      3.98 o 
  16   1  16       35.54       26.43      6.55 o 
  17   1  16       29.90       37.15      9.47 o 
   0   2  16      698.87      722.09     31.03 o 
   1   2  16        4.52        6.14      3.21 o 
   2   2  16      603.80      581.48     19.65 o 
   3   2  16      231.01      233.74     18.71 o 
   4   2  16       62.82       66.23      5.34 o 
   5   2  16      161.25      179.80     12.37 o 
   6   2  16       33.36       30.37      4.46 o 
   7   2  16       59.93       57.76     10.60 o 
   8   2  16      568.35      490.36     32.78 o 
   9   2  16      451.15      491.52     22.97 o 
  10   2  16      915.12      943.16     30.39 o 
  11   2  16       77.76       69.16      9.81 o 
  12   2  16      196.74      169.31     37.59 o 
  13   2  16       15.72       23.72      7.04 o 
  14   2  16       63.36       65.68     12.84 o 
  15   2  16       29.41       35.13     15.40 o 
  16   2  16       15.19       28.38      8.50 o 
  17   2  16        1.64        9.33     13.96 o 
   0   3  16     5145.77     5763.19   1009.32 o 
   1   3  16       71.95       60.18      6.43 o 
   2   3  16     2603.35     2466.79    108.71 o 
   3   3  16      125.97      132.51      9.12 o 
   4   3  16       24.03       18.56      2.49 o 
   5   3  16      113.44      111.83     10.48 o 
   6   3  16      102.27      117.82     11.35 o 
   7   3  16      695.95      713.49     42.50 o 
   8   3  16       66.21       68.28     10.03 o 
   9   3  16       51.73       54.33     13.29 o 
  10   3  16      181.94      158.84     11.23 o 
  11   3  16       18.06       11.04      3.17 o 
  12   3  16       16.71       13.76      3.53 o 
  13   3  16       68.92       96.78     27.77 o 
  14   3  16       65.16      101.28     12.81 o 
  15   3  16       99.09       97.49     15.96 o 
  16   3  16       93.45       86.26     19.48 o 
   0   4  16     2067.57     1959.77     54.06 o 
   1   4  16     1112.97     1048.55     56.48 o 
   2   4  16       12.39       10.33      3.18 o 
   3   4  16       52.61       44.93      7.29 o 
   4   4  16      103.60      114.74     12.39 o 
   5   4  16      246.55      206.54     15.41 o 
   6   4  16       59.06       48.21     15.46 o 
   7   4  16      446.48      458.12     36.26 o 
   8   4  16      351.00      263.14     15.88 o 
   9   4  16      106.19      121.92     17.64 o 
  10   4  16       79.83       77.81     10.04 o 
  11   4  16        5.05        8.22      2.88 o 
  12   4  16       14.04       20.14      7.08 o 
  13   4  16        9.10       11.92      8.74 o 
  14   4  16        2.83       19.23      9.37 o 
  15   4  16        6.57       15.34      5.95 o 
   0   5  16      246.41      283.88     23.48 o 
   1   5  16      711.41      695.14     23.19 o 
   2   5  16      193.95      188.24     11.86 o 
   3   5  16       75.75       60.19      7.72 o 
   4   5  16      230.64      225.08     18.52 o 
   5   5  16      174.25      165.41      8.61 o 
   6   5  16       57.65       50.36      6.57 o 
   7   5  16      223.27      222.57     27.88 o 
   8   5  16      146.04      149.95     15.24 o 
   9   5  16       79.28       80.36     12.79 o 
  10   5  16      458.29      519.96     33.76 o 
  11   5  16       99.97      105.60     10.37 o 
  12   5  16       93.32      106.00     41.34 o 
  13   5  16       17.05       17.60      5.82 o 
  14   5  16        1.40       29.68     10.34 o 
   0   6  16      527.50      517.02     35.88 o 
   1   6  16       47.52       58.50      9.10 o 
   2   6  16      193.54      191.28      9.15 o 
   3   6  16       33.86       30.04      4.60 o 
   4   6  16       22.86       16.63      3.51 o 
   5   6  16       72.21       74.61      7.73 o 
   6   6  16       33.05       25.49     11.25 o 
   7   6  16       31.03       36.27      8.81 o 
   8   6  16       13.65       14.69      4.74 o 
   9   6  16       15.74       23.32      7.76 o 
  10   6  16       10.29       13.21      4.18 o 
  11   6  16       29.02       32.39     10.05 o 
  12   6  16       10.75       16.45      5.52 o 
  13   6  16        5.54       25.10      6.71 o 
   0   7  16        1.68       11.20      6.70 o 
   1   7  16      109.65      118.68     11.00 o 
   2   7  16       49.45       44.29      5.80 o 
   3   7  16       20.36       24.43     10.78 o 
   4   7  16      125.88      140.88      8.44 o 
   5   7  16       31.94       35.36     11.04 o 
   6   7  16       13.09       32.50      7.40 o 
   7   7  16        7.12       11.89      7.20 o 
   8   7  16       25.31       37.29      9.28 o 
   9   7  16        4.07       18.08      5.67 o 
  10   7  16        9.66       12.24      5.82 o 
  11   7  16        2.67        8.38      5.00 o 
   0   8  16      122.82      131.03     18.77 o 
   1   8  16       41.88       31.29      8.17 o 
   2   8  16       23.27       29.22      5.19 o 
   3   8  16       32.42       25.42      8.41 o 
   4   8  16       91.01       91.28      7.40 o 
   5   8  16        8.67       15.81      7.65 o 
   6   8  16        1.70       13.23      4.10 o 
   7   8  16        1.72       13.99      3.56 o 
   8   8  16       58.60       61.07      9.27 o 
   9   8  16       11.92       17.52      5.65 o 
   0   9  16       12.09       14.19      6.32 o 
   1   9  16       13.63       14.54      3.85 o 
   2   9  16       27.02       26.80      5.08 o 
   3   9  16       12.55       23.05      5.85 o 
   4   9  16       15.10       15.32      5.73 o 
   2   0  17      187.20      182.46     31.30 o 
   4   0  17      114.86      116.53     11.38 o 
   6   0  17      437.51      424.61     11.06 o 
   8   0  17      382.39      387.55     13.17 o 
  10   0  17       14.33       20.33      7.70 o 
  12   0  17      270.00      280.30     49.01 o 
  14   0  17       31.88       50.89     15.81 o 
  16   0  17       16.87       17.69      6.82 o 
   1   1  17       55.02       50.43      5.51 o 
   2   1  17       69.06       73.83      6.23 o 
   3   1  17      109.99      124.75     10.20 o 
   4   1  17      245.39      219.66     16.44 o 
   5   1  17       94.80       88.91      6.24 o 
   6   1  17        3.34        7.78      1.19 o 
   7   1  17       11.86       12.20      2.66 o 
   8   1  17       88.69       71.35     11.01 o 
   9   1  17      115.69      127.31     10.38 o 
  10   1  17        4.19        4.80      2.84 o 
  11   1  17       81.51       78.60     28.41 o 
  12   1  17       23.90       22.39      6.90 o 
  13   1  17        7.36       12.76      4.46 o 
  14   1  17        8.66       16.12     13.81 o 
  15   1  17        7.94       22.43      7.08 o 
  16   1  17       45.85       55.08     13.75 o 
   1   2  17      518.32      460.19     32.59 o 
   2   2  17      844.08      800.09     23.12 o 
   3   2  17      542.38      526.56     18.58 o 
   4   2  17       35.62       32.40      3.27 o 
   5   2  17       73.59       71.17      5.75 o 
   6   2  17       13.80       15.65      4.29 o 
   7   2  17       14.33       18.73      4.68 o 
   8   2  17      261.39      292.32     43.81 o 
   9   2  17       31.22       49.57     10.63 o 
  10   2  17      130.42      112.86     12.97 o 
  11   2  17        0.13       17.19      4.67 o 
  12   2  17       69.61       77.72     13.91 o 
  13   2  17       58.61       58.63     17.04 o 
  14   2  17       44.65       39.30     10.15 o 
  15   2  17       22.39       19.75      5.90 o 
  16   2  17       68.62       67.54     12.20 o 
   1   3  17      357.02      379.20     34.76 o 
   2   3  17      976.12      993.99     27.42 o 
   3   3  17      192.16      189.80     12.66 o 
   4   3  17       51.49       57.27      7.63 o 
   5   3  17       17.66       26.14      4.08 o 
   6   3  17      587.89      568.64     27.80 o 
   7   3  17      130.07      148.00     13.80 o 
   8   3  17     1107.73     1182.59     35.10 o 
   9   3  17      211.75      226.21     32.54 o 
  10   3  17      289.80      274.35     18.07 o 
  11   3  17       62.48       47.54      7.73 o 
  12   3  17       22.34       19.30      9.50 o 
  13   3  17      167.84      194.97     22.83 o 
  14   3  17       22.80       26.29      7.01 o 
  15   3  17       79.59       93.73     15.19 o 
  16   3  17      120.28      124.39     19.01 o 
   1   4  17      651.13      611.15     20.59 o 
   2   4  17       52.67       39.37      6.23 o 
   3   4  17        9.24       10.72      2.36 o 
   4   4  17       48.73       44.30      4.73 o 
   5   4  17      189.78      208.80     18.27 o 
   6   4  17      127.74      101.94     12.82 o 
   7   4  17     1011.68     1014.74    112.56 o 
   8   4  17      146.02      132.29     15.47 o 
   9   4  17       83.39       80.41     21.06 o 
  10   4  17      127.43      119.58     17.83 o 
  11   4  17       13.27       15.23      4.62 o 
  12   4  17        4.01       14.58      7.42 o 
  13   4  17       23.59       20.25      5.51 o 
  14   4  17       32.96       53.24     11.49 o 
  15   4  17        6.51       14.10      5.63 o 
   1   5  17      217.66      187.86     18.29 o 
   2   5  17       59.85       57.99     14.78 o 
   3   5  17      216.53      234.98      9.34 o 
   4   5  17       10.82        8.06      2.21 o 
   5   5  17      392.24      371.53     26.47 o 
   6   5  17       51.97       60.07      9.81 o 
   7   5  17       55.43       29.82      6.92 o 
   8   5  17       64.76       59.18      9.83 o 
   9   5  17      104.86      114.29     12.12 o 
  10   5  17       17.36       28.11      9.43 o 
  11   5  17        5.40        7.99      3.86 o 
  12   5  17        7.27       15.51      4.89 o 
  13   5  17        3.66       23.17      6.04 o 
  14   5  17        1.69        1.65      7.52 o 
   1   6  17      215.25      181.47     18.69 o 
   2   6  17      219.30      168.69      9.75 o 
   3   6  17      249.53      247.91     20.96 o 
   4   6  17       29.75       26.92      9.26 o 
   5   6  17       11.49        6.40      7.98 o 
   6   6  17        0.71       21.60     15.57 o 
   7   6  17       19.37       15.70      9.31 o 
   8   6  17       24.05       38.51     17.10 o 
   9   6  17        8.73       12.90      5.15 o 
  10   6  17        9.70       18.94      7.40 o 
  11   6  17       61.53       71.35     13.05 o 
  12   6  17        4.74       20.00      6.19 o 
   1   7  17       21.36       30.84      6.06 o 
   2   7  17       82.95       77.70      8.32 o 
   3   7  17        4.75       11.50      6.13 o 
   4   7  17       17.43       15.44      3.46 o 
   5   7  17       57.63       52.67      7.90 o 
   6   7  17        2.85       12.58     14.16 o 
   7   7  17       48.98       46.80      9.44 o 
   8   7  17        2.20       13.60      7.17 o 
   9   7  17       30.19       38.18      8.34 o 
  10   7  17       33.61       39.74      8.54 o 
   1   8  17       20.84       20.51      4.35 o 
   2   8  17        2.27       13.17      3.17 o 
   3   8  17       16.19       18.36      3.87 o 
   4   8  17        1.37       17.52      5.33 o 
   5   8  17       22.71       28.04      8.01 o 
   6   8  17       11.74       15.17      5.07 o 
   7   8  17       67.03       87.95     16.81 o 
   8   8  17        9.97       13.17      5.15 o 
   1   9  17        9.07       14.82      6.02 o 
   2   9  17       11.33       22.83      5.72 o 
   0   0  18       28.79       37.20     10.11 o 
   2   0  18        5.00       10.17      4.17 o 
   4   0  18      958.82      991.96     21.81 o 
   6   0  18      955.16     1028.27     32.12 o 
   8   0  18      229.55      262.23     39.52 o 
  10   0  18      167.87      210.90     33.20 o 
  12   0  18       63.53       62.41     15.28 o 
  14   0  18      138.65      123.11     18.86 o 
  16   0  18      136.48      151.96     37.84 o 
   0   1  18      160.32      177.92     28.56 o 
   1   1  18      429.16      416.10     24.96 o 
   2   1  18       32.42       34.15      4.15 o 
   3   1  18      388.79      419.62     19.83 o 
   4   1  18      111.48      103.49     12.00 o 
   5   1  18      658.33      690.50     26.21 o 
   6   1  18        8.33        9.56      1.34 o 
   7   1  18      704.62      699.25     26.57 o 
   8   1  18       66.02       68.76     10.11 o 
   9   1  18       73.70       77.20      7.43 o 
  10   1  18      182.40      201.79     22.15 o 
  11   1  18      126.73      150.34     21.30 o 
  12   1  18        7.50        9.64      3.96 o 
  13   1  18       25.01       25.76     15.34 o 
  14   1  18       35.44       56.49     12.43 o 
  15   1  18       11.29       11.82      5.85 o 
  16   1  18       10.39       12.70      4.84 o 
   0   2  18      702.65      716.98     26.15 o 
   1   2  18      300.11      282.73     33.96 o 
   2   2  18      844.79      840.74     22.39 o 
   3   2  18      278.06      273.45     20.74 o 
   4   2  18      118.81      115.24     15.85 o 
   5   2  18      197.92      173.09     17.29 o 
   6   2  18      599.48      565.70     35.25 o 
   7   2  18      135.07      127.56     11.32 o 
   8   2  18       11.78        6.41      4.67 o 
   9   2  18       49.80       41.52      8.55 o 
  10   2  18      170.34      158.14     16.57 o 
  11   2  18        9.12       14.21      4.62 o 
  12   2  18       13.41       18.03      9.73 o 
  13   2  18      123.29      165.88     22.45 o 
  14   2  18       10.00       19.61      6.78 o 
  15   2  18        1.10       12.76      4.83 o 
  16   2  18       50.97       26.11     10.41 o 
   0   3  18     2960.55     2863.26    141.91 o 
   1   3  18      276.91      317.52     36.49 o 
   2   3  18      527.50      519.37     27.73 o 
   3   3  18       89.20       80.91      8.32 o 
   4   3  18       29.84       31.60      5.98 o 
   5   3  18       19.69       19.36      3.66 o 
   6   3  18      371.45      349.81     15.95 o 
   7   3  18      107.92      118.83     17.62 o 
   8   3  18     1001.44      964.67     60.02 o 
   9   3  18        4.60       11.56     12.01 o 
  10   3  18        4.13        7.13      4.97 o 
  11   3  18       45.49       47.17     10.02 o 
  12   3  18       28.20       43.24      8.47 o 
  13   3  18       10.78       23.52      7.35 o 
  14   3  18       27.46       32.58      8.29 o 
  15   3  18       96.15      111.99     20.04 o 
   0   4  18      123.76      109.77     13.46 o 
   1   4  18      120.08      104.46      7.95 o 
   2   4  18       28.30       28.25      7.37 o 
   3   4  18       98.73       89.52     11.68 o 
   4   4  18      189.39      175.38     12.15 o 
   5   4  18      306.89      294.96     14.69 o 
   6   4  18       30.17       30.86      6.49 o 
   7   4  18      789.81      836.65     42.15 o 
   8   4  18       55.92       64.87      8.52 o 
   9   4  18      184.86      166.72     11.98 o 
  10   4  18        0.07        0.70      3.07 o 
  11   4  18       19.72       21.17      4.61 o 
  12   4  18       61.81       80.24     11.63 o 
  13   4  18       31.57       20.33      7.73 o 
  14   4  18        5.01       10.65      7.43 o 
   0   5  18       87.89      102.77     10.14 o 
   1   5  18      163.65      165.99     13.71 o 
   2   5  18      289.71      268.05     13.41 o 
   3   5  18       93.35       98.57      9.45 o 
   4   5  18      539.96      551.71     27.04 o 
   5   5  18      355.10      346.41     22.17 o 
   6   5  18      119.57       96.87     12.38 o 
   7   5  18       95.94      121.23      9.79 o 
   8   5  18       39.93       18.50     12.31 o 
   9   5  18       62.86       65.06     25.86 o 
  10   5  18      120.79      118.30     16.54 o 
  11   5  18       20.62       22.90     15.90 o 
  12   5  18       22.77       32.32      8.16 o 
  13   5  18        0.47       10.22      8.87 o 
   0   6  18      112.55      102.25     12.19 o 
   1   6  18       10.83        8.84      4.67 o 
   2   6  18       91.22       72.95      9.67 o 
   3   6  18       13.71       10.93      3.71 o 
   4   6  18      139.09      125.82      5.63 o 
   5   6  18       13.38       11.64      4.99 o 
   6   6  18       10.15       17.91      9.96 o 
   7   6  18        5.11       14.18     13.66 o 
   8   6  18        6.78       25.48     15.95 o 
   9   6  18       15.65       27.54      9.40 o 
  10   6  18       34.18       34.68     16.25 o 
  11   6  18       42.38       34.36      6.82 o 
  12   6  18       41.67       17.45     10.72 o 
   0   7  18      166.52      177.52     18.83 o 
   1   7  18       14.44       17.88      6.40 o 
   2   7  18        7.37        9.22      6.05 o 
   3   7  18       96.79      106.57      8.51 o 
   4   7  18       31.26       22.25      5.46 o 
   5   7  18        1.02       14.31      3.74 o 
   6   7  18       19.16       19.42     12.75 o 
   7   7  18        1.81        8.12      4.10 o 
   8   7  18       18.64       27.96      6.42 o 
   9   7  18       20.80       48.27     24.92 o 
  10   7  18        8.25       20.35     17.16 o 
   0   8  18        1.99       10.21      9.26 o 
   1   8  18        7.91       24.50      4.41 o 
   2   8  18        9.34       14.30      3.44 o 
   3   8  18        6.79       20.70      4.29 o 
   4   8  18       25.33       21.57      4.93 o 
   5   8  18       51.01       77.43      8.11 o 
   6   8  18        5.48       12.42      4.03 o 
   7   8  18        0.12       13.06      5.52 o 
   2   0  19      126.33      139.12     17.13 o 
   4   0  19        4.25        8.69      3.48 o 
   6   0  19      425.45      417.49     35.01 o 
   8   0  19       62.59       56.77     18.69 o 
  10   0  19       27.21       10.34      7.70 o 
  12   0  19      151.09      167.83     39.25 o 
  14   0  19       82.47       81.80     21.74 o 
  16   0  19       49.89       38.20     16.69 o 
   1   1  19      249.50      215.03     21.58 o 
   2   1  19      364.00      385.98      9.94 o 
   3   1  19      717.90      801.66     21.90 o 
   4   1  19      629.97      687.82     36.15 o 
   5   1  19      148.65      139.92     17.25 o 
   6   1  19       56.66       69.63     12.92 o 
   7   1  19      367.57      414.08     19.87 o 
   8   1  19      204.41      209.44     39.97 o 
   9   1  19      146.21      147.59     14.21 o 
  10   1  19       20.25       20.45      5.06 o 
  11   1  19      118.90      118.12     12.28 o 
  12   1  19      553.85      609.01     59.68 o 
  13   1  19       61.55       47.06     10.17 o 
  14   1  19        3.41       19.76     12.72 o 
  15   1  19        8.47       15.55      5.79 o 
   1   2  19      223.80      252.56     34.10 o 
   2   2  19     1075.66     1005.77     27.68 o 
   3   2  19      382.63      365.96     42.18 o 
   4   2  19      151.91      163.93     11.29 o 
   5   2  19      655.52      596.54     35.96 o 
   6   2  19      421.23      413.19     17.71 o 
   7   2  19       75.67       63.77     11.35 o 
   8   2  19       23.36       21.45      4.61 o 
   9   2  19       16.02       14.78      3.93 o 
  10   2  19      112.59       91.42     14.81 o 
  11   2  19        8.19       15.93      7.23 o 
  12   2  19       12.18       15.69      5.96 o 
  13   2  19       49.74       49.19     13.87 o 
  14   2  19       22.13       10.93      5.62 o 
  15   2  19       23.08       39.59      9.83 o 
   1   3  19      231.47      220.95     22.78 o 
   2   3  19      114.43      138.50     19.90 o 
   3   3  19       35.61       30.98      8.50 o 
   4   3  19       65.60       81.93      8.41 o 
   5   3  19      106.96       86.68      7.87 o 
   6   3  19      105.43      115.23     13.43 o 
   7   3  19       98.60      102.21     15.09 o 
   8   3  19      164.00      183.00     16.24 o 
   9   3  19       36.86       35.16      6.80 o 
  10   3  19       60.64       78.69     15.00 o 
  11   3  19       22.04       21.78      6.34 o 
  12   3  19       26.31       36.12     14.04 o 
  13   3  19       15.03       10.98     11.40 o 
  14   3  19       37.41       27.48      9.21 o 
   1   4  19        3.61        5.58      2.64 o 
   2   4  19      392.77      397.26     15.16 o 
   3   4  19      274.49      297.04     15.24 o 
   4   4  19       82.79       87.42      9.37 o 
   5   4  19       35.95       39.63      5.46 o 
   6   4  19      286.28      283.52     31.81 o 
   7   4  19      152.54      139.27     15.13 o 
   8   4  19       42.10       50.09     10.08 o 
   9   4  19       19.57       11.67      3.83 o 
  10   4  19        3.31        0.58      5.13 o 
  11   4  19       35.90       50.16      9.91 o 
  12   4  19       14.90       16.23      4.36 o 
  13   4  19        1.21       11.46      6.63 o 
  14   4  19       10.20       24.44      7.99 o 
   1   5  19      113.36      103.23     11.25 o 
   2   5  19       20.97       20.83      4.08 o 
   3   5  19       11.41       16.09      3.64 o 
   4   5  19       26.09       28.01     14.98 o 
   5   5  19       34.74       36.08      7.88 o 
   6   5  19      144.69      158.11     50.15 o 
   7   5  19      249.69      263.31     13.48 o 
   8   5  19       47.42       72.10     25.80 o 
   9   5  19        9.48       14.37      6.08 o 
  10   5  19       65.99       58.09      9.61 o 
  11   5  19       25.19       29.02     15.57 o 
  12   5  19       55.26       57.65     16.98 o 
   1   6  19      216.53      222.01     10.60 o 
   2   6  19       97.99       99.99      7.57 o 
   3   6  19      368.17      369.72      8.77 o 
   4   6  19      289.99      352.71     12.48 o 
   5   6  19       19.54       15.11      5.49 o 
   6   6  19       52.29       49.32      9.65 o 
   7   6  19      163.75      168.32     19.77 o 
   8   6  19        3.11       13.99      4.91 o 
   9   6  19       16.92       14.57      4.95 o 
  10   6  19        4.07       20.38      7.73 o 
  11   6  19       10.06       16.68      6.11 o 
   1   7  19      115.95      121.49     14.74 o 
   2   7  19       14.49       19.34      4.23 o 
   3   7  19       29.17       45.81     15.54 o 
   4   7  19       92.13       99.79      9.53 o 
   5   7  19       90.44       92.62     12.97 o 
   6   7  19       26.17       33.47      6.15 o 
   7   7  19        7.84       11.64      4.72 o 
   8   7  19       14.92       13.35     12.66 o 
   9   7  19       39.52       29.78      7.76 o 
   1   8  19        0.89        9.18      4.98 o 
   2   8  19       12.45       22.31      5.12 o 
   3   8  19       93.86      123.64      9.32 o 
   4   8  19       54.68       56.12      9.38 o 
   5   8  19       15.85       24.90      6.07 o 
   0   0  20      314.94      371.15     40.72 o 
   2   0  20      266.54      232.95     27.43 o 
   4   0  20     3553.47     3346.13    176.20 o 
   6   0  20      668.33      771.35     28.43 o 
   8   0  20       43.35       67.11     18.33 o 
  10   0  20        4.75        0.35      5.94 o 
  12   0  20      115.88      115.41     26.91 o 
  14   0  20        2.20        0.94      7.82 o 
   0   1  20       79.08       78.83     18.22 o 
   1   1  20        1.17       11.62      2.48 o 
   2   1  20      184.63      188.86     18.93 o 
   3   1  20     1534.80     1603.31     44.07 o 
   4   1  20     1074.22     1031.11     67.65 o 
   5   1  20      168.64      156.36     14.82 o 
   6   1  20      821.90      857.99     24.29 o 
   7   1  20       15.97       20.15      3.93 o 
   8   1  20      176.21      186.27     23.58 o 
   9   1  20        9.52       16.08      5.76 o 
  10   1  20       24.75       18.00      5.42 o 
  11   1  20       55.97       50.07     16.07 o 
  12   1  20       37.34       36.55     23.65 o 
  13   1  20       25.11       20.09      6.87 o 
  14   1  20       65.35       68.15     16.54 o 
  15   1  20      122.24      100.25     21.04 o 
   0   2  20       54.16       69.05     13.93 o 
   1   2  20      115.49      131.25     15.96 o 
   2   2  20      170.36      174.30     18.59 o 
   3   2  20      256.32      194.45     24.60 o 
   4   2  20      126.36      125.09      9.83 o 
   5   2  20      396.22      369.20     17.89 o 
   6   2  20      161.96      155.25     12.95 o 
   7   2  20       58.05       50.57      7.00 o 
   8   2  20      136.63      115.49     18.37 o 
   9   2  20       13.25       15.89     11.81 o 
  10   2  20       60.82       74.34     14.65 o 
  11   2  20       15.17       32.32     19.57 o 
  12   2  20       27.18       52.03     14.96 o 
  13   2  20        0.81       17.23      5.35 o 
  14   2  20       13.18       17.72      4.51 o 
   0   3  20       38.94       59.88     11.34 o 
   1   3  20       42.39       45.78      8.19 o 
   2   3  20       35.43       27.52      5.70 o 
   3   3  20       12.82       16.06      3.17 o 
   4   3  20      169.83      163.59     14.85 o 
   5   3  20       26.04       19.85      6.12 o 
   6   3  20       56.27       58.20     10.73 o 
   7   3  20       36.03       33.63      7.06 o 
   8   3  20       67.59       48.64     11.49 o 
   9   3  20        7.25       14.45      4.56 o 
  10   3  20       63.30       61.44     15.05 o 
  11   3  20        3.90       15.81      5.56 o 
  12   3  20       38.05       67.68     12.79 o 
  13   3  20       14.19       13.10      4.60 o 
  14   3  20        1.08        9.47      7.35 o 
   0   4  20        3.75       -0.82      3.23 o 
   1   4  20      166.46      160.47     12.88 o 
   2   4  20        3.34        7.09      3.88 o 
   3   4  20      208.54      200.10     11.25 o 
   4   4  20       85.15       94.21      9.93 o 
   5   4  20        6.49       20.21      6.10 o 
   6   4  20       88.60       80.43     12.26 o 
   7   4  20       38.47       24.21      7.17 o 
   8   4  20       28.67       13.11      6.82 o 
   9   4  20        8.92       18.79      4.74 o 
  10   4  20        2.55        8.11      3.93 o 
  11   4  20       15.54       20.40      7.22 o 
  12   4  20       41.06       47.61     12.68 o 
  13   4  20        1.68       13.44     32.50 o 
   0   5  20      117.80      129.41     15.14 o 
   1   5  20       82.14       87.00      8.36 o 
   2   5  20      109.61       92.29      9.31 o 
   3   5  20       92.53      102.75      8.69 o 
   4   5  20       22.31       19.35      6.45 o 
   5   5  20      202.88      199.56     23.42 o 
   6   5  20      441.92      458.07     18.78 o 
   7   5  20      334.78      344.45     34.55 o 
   8   5  20       26.82       27.23      8.01 o 
   9   5  20       50.01       42.82     10.28 o 
  10   5  20        0.20        8.37      4.71 o 
  11   5  20       31.77       29.23     10.72 o 
  12   5  20       13.18       27.91     13.75 o 
   0   6  20        4.34        7.61      3.48 o 
   1   6  20      101.19      103.09      8.29 o 
   2   6  20       78.49       70.98      9.08 o 
   3   6  20      214.58      207.73     16.70 o 
   4   6  20      482.57      487.31     75.89 o 
   5   6  20      212.29      148.43     24.00 o 
   6   6  20       54.29       48.78     10.36 o 
   7   6  20      114.45      105.52     18.33 o 
   8   6  20       11.91        8.05      7.82 o 
   9   6  20        2.53        9.86     14.31 o 
  10   6  20       22.30       30.67      7.63 o 
   0   7  20      158.34      167.89     25.56 o 
   1   7  20       11.07       15.56      5.39 o 
   2   7  20       60.50       68.26     12.90 o 
   3   7  20       19.63       17.47      4.87 o 
   4   7  20       17.14       32.79      6.10 o 
   5   7  20      201.85      257.31     20.22 o 
   6   7  20        8.41       13.09      4.68 o 
   7   7  20       14.19       14.94      7.64 o 
   8   7  20       56.20       79.30     25.74 o 
   0   8  20       11.49       10.85     20.98 o 
   1   8  20        5.74       17.09      4.53 o 
   2   8  20       80.99       69.91      9.23 o 
   3   8  20       93.38      101.58     10.62 o 
   2   0  21       96.89       91.14     15.40 o 
   4   0  21     1594.73     1820.73     92.73 o 
   6   0  21       74.81       78.30     16.01 o 
   8   0  21       26.19       25.27      9.28 o 
  10   0  21       32.44       34.44     12.16 o 
  12   0  21      932.79     1155.00     37.79 o 
  14   0  21       21.78       71.34     13.34 o 
   1   1  21      185.79      224.30     19.53 o 
   2   1  21      702.56      738.03     32.14 o 
   3   1  21      827.36      843.16     33.56 o 
   4   1  21       27.97       27.27      7.03 o 
   5   1  21      325.21      254.51     31.67 o 
   6   1  21        6.02        4.87      4.29 o 
   7   1  21       59.47       65.15      8.26 o 
   8   1  21       47.04       59.70     11.99 o 
   9   1  21       23.36       12.81      5.26 o 
  10   1  21       98.41      104.27     16.79 o 
  11   1  21       60.88       67.18     15.78 o 
  12   1  21       13.09       14.38     10.75 o 
  13   1  21       19.28       33.55      8.78 o 
  14   1  21      111.12      145.11     23.66 o 
   1   2  21       62.17       56.35      8.93 o 
   2   2  21       32.22       38.91      5.46 o 
   3   2  21       41.04       46.25      5.69 o 
   4   2  21       16.05       14.07      3.08 o 
   5   2  21       70.25       66.04      8.95 o 
   6   2  21       12.30        7.04      9.20 o 
   7   2  21      173.70      152.47     18.03 o 
   8   2  21       88.84      101.81     14.99 o 
   9   2  21       12.52       28.35     29.65 o 
  10   2  21       14.51       26.75     14.10 o 
  11   2  21       16.51       25.24      8.28 o 
  12   2  21        6.42       11.95      8.46 o 
  13   2  21       46.58       43.84     16.57 o 
  14   2  21      240.83      272.86     44.53 o 
   1   3  21       23.07       23.68      5.12 o 
   2   3  21      241.27      253.74     27.33 o 
   3   3  21       87.20       67.34      8.54 o 
   4   3  21      187.96      201.40     12.68 o 
   5   3  21       16.58       26.90      5.25 o 
   6   3  21        7.04       11.36      3.65 o 
   7   3  21        7.06       10.42      3.52 o 
   8   3  21       16.77       24.88      6.39 o 
   9   3  21        3.41        7.44      2.46 o 
  10   3  21       15.49       27.10      9.01 o 
  11   3  21        9.37       17.67      9.58 o 
  12   3  21        9.15       16.63      4.34 o 
  13   3  21       25.76       30.41      7.93 o 
   1   4  21       21.35       15.26      4.77 o 
   2   4  21       13.76       12.32      8.87 o 
   3   4  21      132.78      115.91     12.91 o 
   4   4  21       57.18       49.79      9.34 o 
   5   4  21       14.55       18.88      6.88 o 
   6   4  21       10.49       20.06      7.13 o 
   7   4  21      142.08      137.73     18.04 o 
   8   4  21        9.26       23.18      7.14 o 
   9   4  21       18.51       17.57      4.73 o 
  10   4  21       23.43       16.70      7.46 o 
  11   4  21        8.21        8.43      7.40 o 
  12   4  21       70.44       87.32     17.48 o 
   1   5  21        8.28        9.75      4.13 o 
   2   5  21      184.13      165.76      9.24 o 
   3   5  21       15.43       14.03      3.46 o 
   4   5  21       10.92       12.87     13.22 o 
   5   5  21       34.50       20.49     23.01 o 
   6   5  21      395.53      357.54     27.56 o 
   7   5  21        1.40       15.93      9.05 o 
   8   5  21       24.79       57.17     10.22 o 
   9   5  21       54.65       50.73      9.86 o 
  10   5  21        3.80       15.08      4.94 o 
  11   5  21       19.51       33.67     11.22 o 
   1   6  21       34.74       34.50      7.85 o 
   2   6  21       43.22       53.39      9.53 o 
   3   6  21       39.54       64.27     10.27 o 
   4   6  21       77.80       70.77     15.10 o 
   5   6  21      451.40      524.43    100.93 o 
   6   6  21      215.58      211.31     54.27 o 
   7   6  21        1.71       13.86      4.91 o 
   8   6  21      109.27      135.84     18.60 o 
   9   6  21       63.36       76.92     10.19 o 
   1   7  21       41.74       44.50      6.50 o 
   2   7  21       64.29       64.48     21.43 o 
   3   7  21      654.83      759.57     39.61 o 
   4   7  21      210.27      240.71     17.54 o 
   5   7  21       89.87       99.29      8.45 o 
   6   7  21       19.94       21.56      8.69 o 
   0   0  22      292.82      250.51     25.56 o 
   2   0  22       61.77       65.70     11.52 o 
   4   0  22     6735.68     6565.25   1086.07 o 
   6   0  22      297.96      251.82     26.85 o 
   8   0  22       62.39       72.87     16.92 o 
  10   0  22       56.10       34.61     12.46 o 
  12   0  22       12.89       -0.65      7.29 o 
  14   0  22        8.95        4.29      5.76 o 
   0   1  22      310.53      324.76     25.41 o 
   1   1  22      229.79      252.43     20.26 o 
   2   1  22      226.68      253.49     18.37 o 
   3   1  22       38.71       45.77      6.28 o 
   4   1  22      587.03      680.16     58.36 o 
   5   1  22      329.71      343.62     36.38 o 
   6   1  22      515.39      511.60     40.37 o 
   7   1  22       33.33       45.01      8.43 o 
   8   1  22       29.89       22.39      8.70 o 
   9   1  22       30.00       24.51     13.37 o 
  10   1  22        0.82       19.14      6.79 o 
  11   1  22      107.17      139.34     18.78 o 
  12   1  22       29.02       64.35     17.81 o 
  13   1  22       92.46       85.77     12.71 o 
   0   2  22      366.68      437.20     52.36 o 
   1   2  22      123.08      133.47     18.36 o 
   2   2  22       27.98       21.41      5.60 o 
   3   2  22       11.43       24.06      7.82 o 
   4   2  22       17.78       15.26      3.90 o 
   5   2  22       64.71       58.92      8.33 o 
   6   2  22      512.06      563.34     52.50 o 
   7   2  22      183.76      148.85     23.45 o 
   8   2  22       19.40       11.51      6.89 o 
   9   2  22       20.03       14.17     14.81 o 
  10   2  22      134.01      146.16     23.50 o 
  11   2  22       10.61       15.38     13.66 o 
  12   2  22        5.36       25.98      7.66 o 
  13   2  22        1.08       11.61      7.01 o 
   0   3  22       84.42      104.36     21.68 o 
   1   3  22       23.38       12.51      7.43 o 
   2   3  22       32.80       18.31      4.53 o 
   3   3  22       19.45       25.10      6.49 o 
   4   3  22       80.53       80.95     15.20 o 
   5   3  22        7.33        8.77      2.60 o 
   6   3  22       48.65       38.74      6.24 o 
   7   3  22        3.55        5.94      3.95 o 
   8   3  22       34.66       39.10      8.15 o 
   9   3  22        5.69       12.97      5.17 o 
  10   3  22      206.38      211.53     40.81 o 
  11   3  22       14.13       32.68     17.31 o 
  12   3  22       37.59       37.19     11.36 o 
   0   4  22       14.40        8.99      3.17 o 
   1   4  22       23.29       15.16      4.50 o 
   2   4  22        8.37       10.60      4.95 o 
   3   4  22      141.58      179.16     35.11 o 
   4   4  22       91.77       86.88     13.94 o 
   5   4  22       15.15       14.29      3.19 o 
   6   4  22      129.42      117.55     18.21 o 
   7   4  22       77.99       81.79     16.10 o 
   8   4  22       36.82       18.21     11.78 o 
   9   4  22       20.88       19.03      5.20 o 
  10   4  22       69.55       60.52     14.26 o 
  11   4  22       19.68       17.30      6.31 o 
   0   5  22       21.95       16.21      4.29 o 
   1   5  22       61.92       56.71      8.07 o 
   2   5  22       16.88       19.33      4.05 o 
   3   5  22       62.00       85.05     18.89 o 
   4   5  22        7.87       16.48      6.08 o 
   5   5  22       33.06       69.48     32.08 o 
   6   5  22      224.80      284.79     35.02 o 
   7   5  22       83.95       77.46     15.66 o 
   8   5  22        4.57        3.11      7.87 o 
   9   5  22       17.92       21.12      5.81 o 
  10   5  22       58.10       49.19     15.98 o 
   0   6  22       14.87        6.41      4.88 o 
   1   6  22        2.98        9.19      5.26 o 
   2   6  22        8.61       11.08      3.71 o 
   3   6  22       35.37       26.76      8.40 o 
   4   6  22       51.38       70.35     10.44 o 
   5   6  22       96.73       84.86     24.30 o 
   6   6  22      151.27      189.88     14.35 o 
   7   6  22       45.36       35.02     11.34 o 
   8   6  22       31.07       66.22     25.03 o 
   0   7  22       33.44       44.57      9.70 o 
   1   7  22        4.52       19.43      9.89 o 
   2   7  22       33.81       33.91      6.87 o 
   3   7  22       31.31       21.37      4.75 o 
   4   7  22      697.18      691.72     58.73 o 
   5   7  22      127.97      164.77     17.18 o 
   2   0  23      817.98      871.64     98.19 o 
   4   0  23       30.67       78.92     25.03 o 
   6   0  23       97.91      125.46     19.92 o 
   8   0  23       41.87       15.75      9.75 o 
  10   0  23       43.02       42.13     12.16 o 
  12   0  23        6.98       11.11      4.05 o 
   1   1  23       44.56       43.08      6.21 o 
   2   1  23       19.67       18.82      5.77 o 
   3   1  23      108.79      101.05     15.58 o 
   4   1  23      166.50      175.04     21.48 o 
   5   1  23      403.28      420.18     30.02 o 
   6   1  23       10.85       11.70      3.79 o 
   7   1  23       82.42       59.98     14.51 o 
   8   1  23        5.71       12.22      3.62 o 
   9   1  23       25.25       30.21      9.70 o 
  10   1  23        2.32       18.17      7.15 o 
  11   1  23       30.94       55.78     11.27 o 
  12   1  23      127.56      118.45     17.40 o 
  13   1  23      129.19      186.62     29.48 o 
   1   2  23      187.16      178.50     20.03 o 
   2   2  23        5.77        4.38      2.12 o 
   3   2  23        7.25        5.99      5.90 o 
   4   2  23       36.29       51.96     14.20 o 
   5   2  23      219.71      200.08     25.17 o 
   6   2  23      113.15      105.08     14.08 o 
   7   2  23      118.87      115.53     26.68 o 
   8   2  23       28.55       29.64      9.30 o 
   9   2  23       12.82       19.51      6.96 o 
  10   2  23       11.29       12.02      8.11 o 
  11   2  23       17.95       26.54      8.00 o 
  12   2  23        2.86       11.33      5.26 o 
   1   3  23        5.32       10.00      6.26 o 
   2   3  23       31.61       25.09      5.04 o 
   3   3  23        7.52       13.76      3.36 o 
   4   3  23       13.40       20.15      6.76 o 
   5   3  23       83.63       88.60     14.23 o 
   6   3  23       24.27       23.47      5.67 o 
   7   3  23       54.82       52.39     13.81 o 
   8   3  23       12.84       10.68      5.02 o 
   9   3  23       31.53       53.24     11.80 o 
  10   3  23        7.36       19.32      6.48 o 
  11   3  23       15.17       19.09      6.69 o 
   1   4  23       47.61       51.82      7.81 o 
   2   4  23       12.10        8.57      3.13 o 
   3   4  23       91.24       91.78     15.80 o 
   4   4  23       15.21       19.94      6.40 o 
   5   4  23       13.35       26.75     21.15 o 
   6   4  23        5.35        8.36      7.05 o 
   7   4  23       19.18       26.87      7.93 o 
   8   4  23        7.58        3.84      5.99 o 
   9   4  23       18.98       30.79     11.05 o 
  10   4  23       41.48       76.04     20.92 o 
   1   5  23       24.69       18.07      7.51 o 
   2   5  23       13.61       22.04      7.35 o 
   3   5  23       63.55       68.47     11.39 o 
   4   5  23        8.27       14.62      4.74 o 
   5   5  23        0.43       12.58      5.24 o 
   6   5  23      127.82      114.01     14.58 o 
   7   5  23       52.71       33.73     11.28 o 
   8   5  23       12.31        7.83      3.54 o 
   9   5  23       39.90       46.78     17.16 o 
   1   6  23       16.53       31.50      5.89 o 
   2   6  23        3.47        6.47      3.43 o 
   3   6  23       53.02       73.22     15.28 o 
   4   6  23      269.11      349.31     68.20 o 
   5   6  23      150.96      151.50     34.61 o 
   6   6  23      123.81      127.14     14.38 o 
   1   7  23       16.38       28.90      6.64 o 
   0   0  24     1997.06     2116.02    323.32 o 
   2   0  24      292.91      263.91     44.84 o 
   4   0  24        3.08       15.22      5.17 o 
   6   0  24       98.34       86.91     20.04 o 
   8   0  24      427.27      427.09     72.51 o 
  10   0  24       17.05       21.04      6.76 o 
  12   0  24      101.56      134.92     29.68 o 
   0   1  24        7.62        5.88      3.53 o 
   1   1  24       77.83       82.96     10.81 o 
   2   1  24        6.48       13.22      3.55 o 
   3   1  24      125.05      143.62     37.99 o 
   4   1  24      597.20      610.27     18.56 o 
   5   1  24      141.20      136.06      7.57 o 
   6   1  24        7.52       18.35      6.76 o 
   7   1  24        6.48        3.72      8.11 o 
   8   1  24        6.84       18.00      6.32 o 
   9   1  24       17.68       37.51      8.89 o 
  10   1  24        2.04       11.12      4.62 o 
  11   1  24      109.35      117.61     25.93 o 
  12   1  24        3.37       24.11      7.76 o 
   0   2  24       76.81       95.31     22.57 o 
   1   2  24       82.63       77.45     12.83 o 
   2   2  24       17.50       14.16     10.52 o 
   3   2  24       39.40       36.12      9.17 o 
   4   2  24      294.95      305.58     12.22 o 
   5   2  24      128.96      101.25     11.75 o 
   6   2  24      311.47      304.14     24.32 o 
   7   2  24      132.87      157.85     21.17 o 
   8   2  24        3.74       11.09      4.43 o 
   9   2  24       11.35       18.09      4.74 o 
  10   2  24       25.05       26.50     20.66 o 
  11   2  24        5.96       25.57      7.79 o 
   0   3  24       26.29       32.73     11.40 o 
   1   3  24       10.57       10.69      3.18 o 
   2   3  24        9.08       12.04      2.71 o 
   3   3  24        3.48       15.44      9.99 o 
   4   3  24       68.87       59.08     13.66 o 
   5   3  24       56.31       68.55     13.55 o 
   6   3  24      127.98      100.09     14.26 o 
   7   3  24      152.61      161.70     21.99 o 
   8   3  24        5.69       18.05      5.53 o 
   9   3  24        0.68        9.98      5.04 o 
  10   3  24       40.19       58.00     24.59 o 
   0   4  24       69.38       78.21     16.92 o 
   1   4  24       43.94       45.03      9.35 o 
   2   4  24        3.38       15.57     13.37 o 
   3   4  24       66.04       67.92     11.33 o 
   4   4  24       20.72       17.08      4.33 o 
   5   4  24        5.50       17.45      5.98 o 
   6   4  24      163.11      140.10     31.32 o 
   7   4  24      135.05      142.57     15.23 o 
   8   4  24       10.54       13.52      7.05 o 
   9   4  24       20.98       29.79      8.76 o 
   0   5  24       59.00       58.32     11.69 o 
   1   5  24       50.05       60.17      8.20 o 
   2   5  24        8.62       14.07      9.14 o 
   3   5  24        6.40       12.09     11.78 o 
   4   5  24       11.11       12.70      4.45 o 
   5   5  24       82.95       84.66     10.00 o 
   6   5  24        8.07       14.45      4.51 o 
   7   5  24       52.26       19.83     26.91 o 
   8   5  24        1.87        8.99      3.29 o 
   0   6  24       31.07       38.67     13.93 o 
   1   6  24        6.17       11.80      3.68 o 
   2   6  24        1.65       17.51      7.67 o 
   3   6  24       69.02       79.74     13.91 o 
   4   6  24       12.81        9.45      3.91 o 
   5   6  24      114.67      149.60     17.31 o 
   2   0  25      194.76      211.84     29.62 o 
   4   0  25       30.80       31.73     10.99 o 
   6   0  25        3.30       -1.00      4.70 o 
   8   0  25      105.27      149.61     28.44 o 
  10   0  25       12.81       27.68     11.93 o 
   1   1  25      402.07      477.07     19.38 o 
   2   1  25       89.10       99.57     11.56 o 
   3   1  25      105.89      103.26     12.78 o 
   4   1  25        8.58       12.13      3.30 o 
   5   1  25        4.45        7.11      7.29 o 
   6   1  25       39.93       46.04     11.58 o 
   7   1  25       13.97       17.70      8.93 o 
   8   1  25       66.03       69.77     24.86 o 
   9   1  25       14.10       31.56     10.11 o 
  10   1  25        0.55        9.79      7.43 o 
  11   1  25       60.36       55.74     11.77 o 
   1   2  25       37.62       28.60      7.17 o 
   2   2  25      226.45      197.11     22.30 o 
   3   2  25       33.06       15.01      6.17 o 
   4   2  25        4.44       11.70      3.19 o 
   5   2  25       51.63       30.58     10.19 o 
   6   2  25      360.04      371.75     42.64 o 
   7   2  25      137.97      141.47     26.84 o 
   8   2  25       16.10       12.75      4.96 o 
   9   2  25       47.92       66.10      9.46 o 
  10   2  25       56.23       69.91     16.99 o 
   1   3  25       52.78       34.90      8.96 o 
   2   3  25       31.72       21.83     16.31 o 
   3   3  25       44.14       48.19      9.06 o 
   4   3  25        7.04        7.10      2.74 o 
   5   3  25       84.12       75.13      9.34 o 
   6   3  25      219.45      200.43     29.15 o 
   7   3  25       75.80       93.52     13.33 o 
   8   3  25      209.90      209.90     36.72 o 
   9   3  25        9.31       16.57      6.89 o 
   1   4  25       43.68       53.11     12.13 o 
   2   4  25       12.63       15.19      5.44 o 
   3   4  25       39.13       47.72     10.25 o 
   4   4  25        3.76       20.31      9.34 o 
   5   4  25       34.09       40.31     15.75 o 
   6   4  25       79.93       88.95     15.89 o 
   7   4  25      341.26      309.33     62.88 o 
   8   4  25        6.38       11.28      8.34 o 
   1   5  25       29.18       29.70      6.54 o 
   2   5  25      161.78      147.61     20.85 o 
   3   5  25       24.37       23.51      5.39 o 
   4   5  25       86.89       88.88     10.42 o 
   5   5  25       49.92       41.40     12.87 o 
   6   5  25       16.95       21.57      6.21 o 
   1   6  25       18.20       15.64      5.01 o 
   0   0  26      653.89      819.75     94.14 o 
   2   0  26       21.34       43.84     12.11 o 
   4   0  26        6.10        9.93      6.11 o 
   6   0  26       20.35       63.46     15.40 o 
   8   0  26        3.81        8.34      7.29 o 
  10   0  26        5.15       24.80     10.46 o 
   0   1  26       18.88       21.15      8.70 o 
   1   1  26      104.89       86.55     12.01 o 
   2   1  26       21.08       18.86      4.08 o 
   3   1  26       78.48       81.54     13.15 o 
   4   1  26        4.27        8.94      4.43 o 
   5   1  26        4.63        9.35      3.76 o 
   6   1  26       27.69       49.37     11.39 o 
   7   1  26       30.69       17.63      7.93 o 
   8   1  26       35.06       35.56      9.76 o 
   9   1  26       33.18       33.36     10.15 o 
   0   2  26      118.41      138.86     30.32 o 
   1   2  26       32.13       35.62      9.28 o 
   2   2  26       88.72       71.63     17.57 o 
   3   2  26       11.43       18.79      6.05 o 
   4   2  26       64.51       76.71     18.23 o 
   5   2  26       27.97       33.67      7.51 o 
   6   2  26       59.56       58.49     13.19 o 
   7   2  26       20.03       51.35     19.16 o 
   8   2  26       18.98       22.54      6.53 o 
   9   2  26       11.79        9.25      3.89 o 
   0   3  26       15.35        4.64      5.82 o 
   1   3  26       87.08       55.18     14.02 o 
   2   3  26       88.83       92.51     10.34 o 
   3   3  26       31.35       24.43      5.30 o 
   4   3  26       23.61       22.88      4.63 o 
   5   3  26       84.80       69.94      9.99 o 
   6   3  26       19.64       16.10      6.41 o 
   7   3  26       38.90       34.85     10.05 o 
   8   3  26       59.34       64.78     14.87 o 
   0   4  26      124.16       89.03     20.45 o 
   1   4  26      240.21      270.64     40.90 o 
   2   4  26       35.59       30.38      7.06 o 
   3   4  26        7.46       17.29      5.03 o 
   4   4  26       82.19       84.60     23.18 o 
   5   4  26       91.88       86.38     16.57 o 
   6   4  26       36.76       50.36     15.57 o 
   0   5  26        3.10       32.20     11.46 o 
   1   5  26        4.54        0.38      2.83 o 
   2   5  26        0.05       14.46     13.31 o 
   3   5  26       52.44       53.36     11.22 o 
   2   0  27       91.09      102.60     16.63 o 
   4   0  27      145.21      149.61     35.38 o 
   6   0  27       31.33       26.97     10.11 o 
   8   0  27      121.19      163.60     41.13 o 
   1   1  27       68.65       54.58     12.35 o 
   2   1  27      292.43      245.66     40.74 o 
   3   1  27       36.69       31.02      8.78 o 
   4   1  27        2.89        3.65      4.02 o 
   5   1  27        9.29       20.35      6.62 o 
   6   1  27       45.86       74.30     10.76 o 
   7   1  27        9.65        9.75      4.05 o 
   8   1  27        1.75       16.87      6.52 o 
   1   2  27       51.41       35.87      8.08 o 
   2   2  27        5.23        9.40      6.41 o 
   3   2  27       16.95       28.92      6.66 o 
   4   2  27       60.96       62.94     19.22 o 
   5   2  27       31.61       28.62     11.64 o 
   6   2  27       11.41       20.03      6.65 o 
   7   2  27       29.95       21.41      6.97 o 
   1   3  27       40.09       34.20      9.99 o 
   2   3  27       40.56       24.75      7.61 o 
   3   3  27        4.67       24.60      6.41 o 
   4   3  27        1.74       11.25      4.85 o 
   5   3  27       21.59        9.64      4.64 o 
   6   3  27      233.45      265.96     54.83 o 
   1   4  27       56.42       30.91      9.49 o 
   2   4  27      197.34      226.01     24.82 o 
   3   4  27       10.82       14.49      3.92 o 
   4   4  27        0.51       13.39      9.67 o 
   2   0  28      318.80      291.41     60.59 o 
   4   0  28        4.20       10.99      6.05 o 
   6   0  28        6.71        4.70      3.76 o 
   0   1  28      176.19      129.69     37.49 o 
   1   1  28       67.89       37.20     13.28 o 
   2   1  28        7.60        6.76      5.23 o 
   3   1  28       23.40       34.99      8.48 o 
   4   1  28       20.46       20.73      6.32 o 
   5   1  28        1.29       13.78      3.73 o 
   6   1  28        0.21        9.44      3.39 o 
   0   2  28       12.44       24.80      5.94 o 
   1   2  28       17.21       12.28      6.93 o 
   2   2  28       27.20       26.50     10.40 o 
   3   2  28        3.74       10.34      3.41 o 
   4   2  28       20.45       16.16      6.76 o 
   5   2  28       18.27       15.99      5.76 o 
   6   2  28       16.27       25.13      7.72 o 
   1   3  28       63.41       48.48     17.28 o 
   2   3  28        0.78        7.46      9.70 o 
   3   3  28        5.67       14.54      4.16 o 
   4   3  28        2.16       16.69      9.40 o 
   2   0  29      794.55      853.48    110.48 o 
   4   0  29        1.03        7.87      5.76 o 
   1   1  29       57.04       51.59     16.04 o 
   2   1  29        5.48        8.29      5.82 o 
   3   1  29       67.36       64.36     11.72 o 
   4   1  29       27.95        8.66     10.58 o 
   1   2  29        8.56        6.70      2.00 o 
   2   2  29        6.44        9.11      5.88 o 
                                                 
